# Supplementary material for: Association between de novo variants of nuclear-encoded mitochondrial-related genes and undiagnosed developmental disorder and autism
Source: QJM. 2023 Nov 1;117(4):269–76. doi: 10.1093/qjmed/hcad249 (PMC11014680; doi:10.1093/qjmed/hcad249)
Supplement: hcad249_Supplementary_Data [file hcad249_supplementary_data.zip]

Archive with 3 entries (2 files):
- hcad249_Supplementary_Data/
- hcad249_Supplementary_Data/Supplementary figure.docx
- hcad249_Supplementary_Data/Supplementary_Table.xlsx
