# Supplementary material for: Association between de novo variants of nuclear-encoded mitochondrial-related genes and undiagnosed developmental disorder and autism
Source: QJM. 2023 Nov 1;117(4):269–76. doi: 10.1093/qjmed/hcad249 (PMC11014680; doi:10.1093/qjmed/hcad249)
Supplement: hcad249_Supplementary_Data [file hcad249_supplementary_data.zip › hcad249_Supplementary_Data/Supplementary_Table.xlsx]

## Sheet: Supplementary Table 1
Supplementary Table 1: List of Nuclear-Encoded Mitochondrial Genes
MitoCarta3.0 description
MitoCarta3.0_Evidence：Type of experimental support
MitoCarta3.0_SubMitoLocalization：Compartment within mitochondrion: matrix, MIM (mitochondrial inner membrane), IMS (intermembrane space), MOM (mitochondrial outer membrane), membrane, unknown. Annotations are best guess based on literature, APEX experimental data to matrix, IMS, or MOM, presence of transmembrane helices (via TMHMM program).
HPA_Main_Location_2020 (Reliability)：Main location in the human ortholog in Protein Atlas based on antibody-based high-resolution microscopy in multiple cell lines, along with annotation of reliability, as of 2020-09-16
Integrated Mitochondrial Protein Index (IMPI) databases description
Known mitochondrial: Proteins confirmed to have a mitochondrial localisation—matrix; IMM; IMS; or OMM [Source: OMIM; MitoCore; and published microscopy studies]
Localisation Evidence:PMID########_<SOURCE>: Protein detected in <SOURCE> organ, tissue or cell line of article PMID######## [0|1];PMID########_Sum: Number of organs/tissues/cell lines in which protein was detected in article PMID######## [integer];MS_<SOURCE>_Sum: Number of publications reporting protein detected in <SOURCE> organ, tissue or cell line;MTS_Mean: The MTS score of the protein avera…
MitoCarta3.0 + Integrated Mitochondrial Protein Index (IMPI) databases + KEGG-Oxidative phosphorylation-Homo sapiens (human) (remove Duplicates and exclude 13 mitochondrial genes )		MitoCarta3.0								Integrated Mitochondrial Protein Index (IMPI) databases									Mitochondrial genes
Ensembl Gene ID	Symbol	Ensembl Gene ID	Symbol	Description	MitoCarta3.0_List	MitoCarta3.0_Evidence	MitoCarta3.0_SubMitoLocalization	HPA_Main_Location_2020 (Reliability)		Ensembl Gene ID	Gene Symbol	Description	Localisation Evidence	Curation: Manual	Curation: OMIM	MSeqDR	IMPI Class (2020Q3pre)		Ensembl Gene ID	Gene Symbol
ENSG00000179091	CYC1	ENSG00000179091	CYC1	cytochrome c1	MitoCarta3.0	literature, APEX_IMS, APEX_matrix, targetP signal, yeast mito homolog++, Rickettsial homolog, mito protein domain+, induction, coexpression++, MS/MS++	MIM	Mitochondria (Supported)		ENSG00000131269	ABCB7	ATP-binding cassette, sub-family B (MDR/TAP), member 7	PMID28435121_hESCs: 1 | PMID17519225_T_leukemia_cell_line_0: 1 | PMID23956156_INS.1Beta_cell_line__0: 1 | PMID19567276_skeletal_muscle_0: 1 | PMID19700791_liver_0: 1 | PMID24708184_Sum: 4 | PMID26450961_Sum: 14 | PMID12865426_liver_0: 1 | PMID16615899_liver_0: 1 | PMID23971408_neuroblastoma_.SH.SY5Y._cell_line_0: 1 | PMID26217684_brain_0: 1 | MS_Placenta_Sum: 1 | MS_Brain_Sum: 6 | MS_Skeletal_Mus…	Characterised; APEX (matrix) [PMID:23371551]		MSeqDR	Known mitochondrial		ENSG00000198888	ND1
ENSG00000117118	SDHB	ENSG00000117118	SDHB	succinate dehydrogenase complex iron sulfur subunit B	MitoCarta3.0	literature, APEX_matrix, targetP signal+, yeast mito homolog, Rickettsial homolog, mito protein domain+, induction, coexpression++, MS/MS++	MIM	Mitochondria (Supported)		ENSG00000177646	ACAD9	acyl-CoA dehydrogenase family, member 9	PMID28435121_hESCs: 1 | PMID12592411_heart_0: 1 | PMID14651853_Sum: 1 | PMID15253431_Sum: 1 | PMID16415296_unknown_0: 1 | PMID17519225_T_leukemia_cell_line_0: 1 | PMID17705834_embryonic_stem_cell_line_0: 1 | PMID23956156_INS.1Beta_cell_line__0: 1 | PMID18348319_heart_0: 1 | PMID19567276_skeletal_muscle_0: 1 | PMID19700791_liver_0: 1 | PMID24708184_Sum: 4 | PMID26450961_Sum: 14 | PMID15501831_Sum:…	Characterised; APEX (matrix) [PMID:23371551]		MSeqDR	Known mitochondrial		ENSG00000198763	ND2
ENSG00000167186	COQ7	ENSG00000167186	COQ7	coenzyme Q7, hydroxylase	MitoCarta3.0	literature, targetP signal+, yeast mito homolog++, Rickettsial homolog, mito protein domain+, coexpression++, MS/MS++	MIM	Plasma membrane (Approved)		ENSG00000059573	ALDH18A1	aldehyde dehydrogenase 18 family, member A1	PMID28435121_hESCs: 1 | PMID17519225_T_leukemia_cell_line_0: 1 | PMID17705834_embryonic_stem_cell_line_0: 1 | PMID23956156_INS.1Beta_cell_line__0: 1 | PMID18348319_heart_0: 1 | PMID24708184_Sum: 4 | PMID26450961_Sum: 11 | PMID12652598_neuroblastoma_cell_line_IMR.32_0: 1 | PMID15501831_Sum: 1 | PMID15598749_T_leukemia_cell_line_0: 1 | PMID15986334_immortalized_lymphoblastoid_cell_line_0: 1 | PMID1…	MitoCore		MSeqDR	Known mitochondrial		ENSG00000198840	ND3
ENSG00000073578	SDHA	ENSG00000073578	SDHA	succinate dehydrogenase complex flavoprotein subunit A	MitoCarta3.0	literature, APEX_matrix, targetP signal+, yeast mito homolog++, Rickettsial homolog, mito protein domain, induction, coexpression++, MS/MS++	MIM	Mitochondria (Supported)		ENSG00000137124	ALDH1B1	aldehyde dehydrogenase 1 family, member B1	PMID28435121_hESCs: 1 | PMID12592411_heart_0: 1 | PMID16415296_unknown_0: 1 | PMID17705834_embryonic_stem_cell_line_0: 1 | PMID18348319_heart_0: 1 | PMID19567276_skeletal_muscle_0: 1 | PMID19700791_liver_0: 1 | PMID24708184_Sum: 2 | PMID26450961_Sum: 14 | PMID12652598_neuroblastoma_cell_line_IMR.32_0: 1 | PMID15501831_Sum: 1 | PMID15986334_immortalized_lymphoblastoid_cell_line_0: 1 | PMID16615898…	Characterised; MitoCore; APEX (matrix) [PMID:23371551]		MSeqDR	Known mitochondrial		ENSG00000198886	ND4
ENSG00000010256	UQCRC1	ENSG00000010256	UQCRC1	ubiquinol-cytochrome c reductase core protein 1	MitoCarta3.0	literature, APEX_matrix, targetP signal+, yeast mito homolog+, Rickettsial homolog, mito protein domain+, induction, coexpression++, MS/MS++	MIM	Mitochondria (Supported)		ENSG00000112294	ALDH5A1	aldehyde dehydrogenase 5 family, member A1	PMID12592411_heart_0: 1 | PMID14651853_Sum: 3 | PMID16415296_unknown_0: 1 | PMID23956156_INS.1Beta_cell_line__0: 1 | PMID18348319_heart_0: 1 | PMID19567276_skeletal_muscle_0: 1 | PMID19700791_liver_0: 1 | PMID24708184_Sum: 4 | PMID26450961_Sum: 14 | PMID16615898_Sum: 6 | PMID16615899_liver_0: 1 | PMID16674101_Sum: 1 | PMID26217684_brain_0: 1 | MS_Placenta_Sum: 2 | MS_Brain_Sum: 9 | MS_Skeletal_Mu…	Characterised; MitoCore; APEX (matrix) [PMID:23371551]		MSeqDR	Known mitochondrial		ENSG00000212907	ND4L
ENSG00000110871	COQ5	ENSG00000110871	COQ5	coenzyme Q5, methyltransferase	MitoCarta3.0	APEX_matrix, targetP signal, yeast mito homolog++, Rickettsial homolog, mito protein domain+, induction, coexpression++, MS/MS++	MIM	Nucleoli (Uncertain)		ENSG00000169020	ATP5ME	ATP synthase, H+ transporting, mitochondrial Fo complex, subunit E	PMID28435121_hESCs: 1 | PMID12592411_heart_0: 1 | PMID14651853_Sum: 4 | PMID15253431_Sum: 1 | PMID16415296_unknown_0: 1 | PMID17519225_T_leukemia_cell_line_0: 1 | PMID17705834_embryonic_stem_cell_line_0: 1 | PMID23956156_INS.1Beta_cell_line__0: 1 | PMID18348319_heart_0: 1 | PMID19567276_skeletal_muscle_0: 1 | PMID19700791_liver_0: 1 | PMID24708184_Sum: 4 | PMID26450961_Sum: 14 | PMID12210211_Sum:…	Characterised; MitoCore; APEX (IMS) [PMID:25002142]		MSeqDR	Known mitochondrial		ENSG00000198786	ND5
ENSG00000131828	PDHA1	ENSG00000131828	PDHA1	pyruvate dehydrogenase E1 subunit alpha 1	MitoCarta3.0	literature, APEX_matrix, targetP signal+, yeast mito homolog+, Rickettsial homolog, mito protein domain+, induction, coexpression++, MS/MS++	Matrix	Mitochondria (Supported)		ENSG00000154723	ATP5PF	ATP synthase, H+ transporting, mitochondrial Fo complex, subunit F6	PMID28435121_hESCs: 1 | PMID12592411_heart_0: 1 | PMID14651853_Sum: 4 | PMID15253431_Sum: 1 | PMID16415296_unknown_0: 1 | PMID17519225_T_leukemia_cell_line_0: 1 | PMID17705834_embryonic_stem_cell_line_0: 1 | PMID18348319_heart_0: 1 | PMID19567276_skeletal_muscle_0: 1 | PMID19700791_liver_0: 1 | PMID24708184_Sum: 4 | PMID26450961_Sum: 14 | PMID12865426_liver_0: 1 | PMID15986334_immortalized_lympho…	Characterised; MitoCore; APEX (IMS) [PMID:25002142]		MSeqDR	Known mitochondrial		ENSG00000198695	ND6
ENSG00000088682	COQ9	ENSG00000088682	COQ9	coenzyme Q9	MitoCarta3.0	APEX_matrix, targetP signal+, yeast mito homolog++, Rickettsial homolog, mito protein domain+, induction, coexpression, MS/MS++	MIM			ENSG00000148090	AUH	AU RNA binding protein/enoyl-CoA hydratase	PMID28435121_hESCs: 1 | PMID12592411_heart_0: 1 | PMID14651853_Sum: 2 | PMID17705834_embryonic_stem_cell_line_0: 1 | PMID23956156_INS.1Beta_cell_line__0: 1 | PMID18348319_heart_0: 1 | PMID19567276_skeletal_muscle_0: 1 | PMID19700791_liver_0: 1 | PMID24708184_Sum: 3 | PMID26450961_Sum: 14 | PMID16615899_liver_0: 1 | MS_Placenta_Sum: 1 | MS_Brain_Sum: 5 | MS_Skeletal_Muscle_Sum: 2 | MS_Liver_Sum: 3…	Characterised; MitoCore; APEX (matrix) [PMID:23371551]		MSeqDR	Known mitochondrial		ENSG00000198727	CYTB
ENSG00000262814	MRPL12	ENSG00000262814	MRPL12	mitochondrial ribosomal protein L12	MitoCarta3.0	literature, targetP signal+, yeast mito homolog++, Rickettsial homolog, mito protein domain, induction, coexpression++, MS/MS++	Matrix	Mitochondria (Supported)		ENSG00000248098	BCKDHA	branched chain keto acid dehydrogenase E1, alpha polypeptide	PMID28435121_hESCs: 1 | PMID14651853_Sum: 1 | PMID15253431_Sum: 1 | PMID16415296_unknown_0: 1 | PMID17519225_T_leukemia_cell_line_0: 1 | PMID17705834_embryonic_stem_cell_line_0: 1 | PMID23956156_INS.1Beta_cell_line__0: 1 | PMID18348319_heart_0: 1 | PMID19567276_skeletal_muscle_0: 1 | PMID19700791_liver_0: 1 | PMID24708184_Sum: 4 | PMID26450961_Sum: 11 | PMID11840540_liver_0: 1 | PMID16615898_Sum:…	Characterised; MitoCore; APEX (matrix) [PMID:23371551]		MSeqDR	Known mitochondrial		ENSG00000198938	COX3
ENSG00000099624	ATP5F1D	ENSG00000099624	ATP5F1D	ATP synthase F1 subunit delta	MitoCarta3.0	literature, APEX_matrix, targetP signal, yeast mito homolog++, Rickettsial homolog, mito protein domain+, induction, coexpression++, MS/MS+	MIM			ENSG00000083123	BCKDHB	branched chain keto acid dehydrogenase E1, beta polypeptide	PMID28435121_hESCs: 1 | PMID16415296_unknown_0: 1 | PMID17705834_embryonic_stem_cell_line_0: 1 | PMID23956156_INS.1Beta_cell_line__0: 1 | PMID18348319_heart_0: 1 | PMID19700791_liver_0: 1 | PMID24708184_Sum: 4 | PMID26450961_Sum: 12 | PMID15598749_T_leukemia_cell_line_0: 1 | PMID16615899_liver_0: 1 | PMID17000643_Sum: 1 | PMID21189371_mammary_gland_0: 1 | PMID26217684_brain_0: 1 | MS_Placenta_Sum…	Characterised; MitoCore; APEX (matrix) [PMID:23371551]		MSeqDR	Known mitochondrial		ENSG00000198804	COX1
ENSG00000178741	COX5A	ENSG00000178741	COX5A	cytochrome c oxidase subunit 5A	MitoCarta3.0	literature, APEX_IMS, APEX_matrix, targetP signal+, yeast mito homolog++, mito protein domain+, induction, coexpression++, MS/MS++	MIM			ENSG00000103507	BCKDK	branched chain ketoacid dehydrogenase kinase	PMID17705834_embryonic_stem_cell_line_0: 1 | PMID23956156_INS.1Beta_cell_line__0: 1 | PMID18348319_heart_0: 1 | PMID19567276_skeletal_muscle_0: 1 | PMID24708184_Sum: 3 | PMID26450961_Sum: 13 | PMID23971408_neuroblastoma_.SH.SY5Y._cell_line_0: 1 | PMID26217684_brain_0: 1 | MS_Placenta_Sum: 1 | MS_Brain_Sum: 4 | MS_Skeletal_Muscle_Sum: 2 | MS_Liver_Sum: 1 | MS_Kidney_Sum: 1 | MS_Heart_Sum: 2 | MTS_…	Characterised; APEX (matrix) [PMID:23371551]		MSeqDR	Known mitochondrial		ENSG00000198712	COX2
ENSG00000165898	ISCA2	ENSG00000165898	ISCA2	iron-sulfur cluster assembly 2	MitoCarta3.0	APEX_matrix, targetP signal+, yeast mito homolog++, Rickettsial homolog, mito protein domain+, induction, coexpression, MS/MS++	Matrix			ENSG00000162972	MAIP1	chromosome 2 open reading frame 47	PMID28435121_hESCs: 1 | PMID17519225_T_leukemia_cell_line_0: 1 | PMID17705834_embryonic_stem_cell_line_0: 1 | PMID23956156_INS.1Beta_cell_line__0: 1 | PMID18348319_heart_0: 1 | PMID19567276_skeletal_muscle_0: 1 | PMID19700791_liver_0: 1 | PMID24708184_Sum: 3 | PMID26450961_Sum: 14 | PMID15501831_Sum: 1 | PMID15598749_T_leukemia_cell_line_0: 1 | PMID26217684_brain_0: 1 | MS_Placenta_Sum: 1 | MS_Br…	Characterised		MSeqDR	Known mitochondrial		ENSG00000198899	ATP6
ENSG00000105819	PMPCB	ENSG00000105819	PMPCB	peptidase, mitochondrial processing subunit beta	MitoCarta3.0	literature, APEX_matrix, targetP signal+, yeast mito homolog+, Rickettsial homolog, mito protein domain+, induction, coexpression++, MS/MS++	Matrix	Mitochondria (Enhanced)		ENSG00000163528	CHCHD4	coiled-coil-helix-coiled-coil-helix domain containing 4	PMID17519225_T_leukemia_cell_line_0: 1 | PMID17705834_embryonic_stem_cell_line_0: 1 | PMID23956156_INS.1Beta_cell_line__0: 1 | PMID18348319_heart_0: 1 | PMID19567276_skeletal_muscle_0: 1 | PMID19700791_liver_0: 1 | PMID24708184_Sum: 2 | PMID26450961_Sum: 11 | PMID15598749_T_leukemia_cell_line_0: 1 | MS_Placenta_Sum: 1 | MS_Brain_Sum: 4 | MS_Skeletal_Muscle_Sum: 2 | MS_Liver_Sum: 1 | MS_Heart_Sum:…	Characterised; APEX (IMS) [PMID:25002142]		MSeqDR	Known mitochondrial		ENSG00000228253	ATP8
ENSG00000169021	UQCRFS1	ENSG00000169021	UQCRFS1	ubiquinol-cytochrome c reductase, Rieske iron-sulfur polypeptide 1	MitoCarta3.0	literature, APEX_matrix, targetP signal, yeast mito homolog++, Rickettsial homolog, mito protein domain+, coexpression++, MS/MS++	MIM	Mitochondria (Approved)		ENSG00000162129	CLPB	ClpB homolog, mitochondrial AAA ATPase chaperonin	PMID28435121_hESCs: 1 | PMID16415296_unknown_0: 1 | PMID17519225_T_leukemia_cell_line_0: 1 | PMID23956156_INS.1Beta_cell_line__0: 1 | PMID18348319_heart_0: 1 | PMID19567276_skeletal_muscle_0: 1 | PMID24708184_Sum: 4 | PMID26450961_Sum: 13 | PMID15598749_T_leukemia_cell_line_0: 1 | PMID23971408_neuroblastoma_.SH.SY5Y._cell_line_0: 1 | PMID26217684_brain_0: 1 | MS_Placenta_Sum: 1 | MS_Brain_Sum: 6 …	Skd3 (human ClpB) is a potent mitochondrial protein disaggregase that is inactivated by 3-methylglutaconic aciduria-linked mutations [PMID:32573439]; APEX (IMS) [PMID:25002142]		MSeqDR	Known mitochondrial
ENSG00000152234	ATP5F1A	ENSG00000152234	ATP5F1A	ATP synthase F1 subunit alpha	MitoCarta3.0	literature, APEX_matrix, targetP signal+, yeast mito homolog++, Rickettsial homolog, mito protein domain, induction, coexpression++, MS/MS++	MIM	Mitochondria (Supported)		ENSG00000125656	CLPP	caseinolytic mitochondrial matrix peptidase proteolytic subunit	PMID14651853_Sum: 2 | PMID17519225_T_leukemia_cell_line_0: 1 | PMID17705834_embryonic_stem_cell_line_0: 1 | PMID23956156_INS.1Beta_cell_line__0: 1 | PMID18348319_heart_0: 1 | PMID19567276_skeletal_muscle_0: 1 | PMID19700791_liver_0: 1 | PMID24708184_Sum: 4 | PMID26450961_Sum: 14 | PMID12652598_neuroblastoma_cell_line_IMR.32_0: 1 | PMID15501831_Sum: 1 | PMID15598749_T_leukemia_cell_line_0: 1 | PMI…	Characterised; APEX (matrix) [PMID:23371551]		MSeqDR	Known mitochondrial
ENSG00000105953	OGDH	ENSG00000105953	OGDH	oxoglutarate dehydrogenase	MitoCarta3.0	literature, APEX_matrix, targetP signal, yeast mito homolog+, Rickettsial homolog, mito protein domain+, induction, coexpression++, MS/MS++	Matrix	Mitochondria (Enhanced)		ENSG00000132423	COQ3	coenzyme Q3 methyltransferase	PMID12592411_heart_0: 1 | PMID15253431_Sum: 1 | PMID16415296_unknown_0: 1 | PMID17705834_embryonic_stem_cell_line_0: 1 | PMID23956156_INS.1Beta_cell_line__0: 1 | PMID18348319_heart_0: 1 | PMID19567276_skeletal_muscle_0: 1 | PMID19700791_liver_0: 1 | PMID24708184_Sum: 4 | PMID26450961_Sum: 13 | PMID16615898_Sum: 1 | PMID21189371_mammary_gland_0: 1 | PMID26217684_brain_0: 1 | MS_Placenta_Sum: 1 | M…	Characterised; APEX (matrix) [PMID:23371551]		MSeqDR	Known mitochondrial
ENSG00000168291	PDHB	ENSG00000168291	PDHB	pyruvate dehydrogenase E1 subunit beta	MitoCarta3.0	literature, targetP signal, yeast mito homolog+, Rickettsial homolog, mito protein domain+, induction, coexpression++, MS/MS++	Matrix	Mitochondria (Supported)		ENSG00000014919	COX15	cytochrome c oxidase assembly homolog 15 (yeast)	PMID17705834_embryonic_stem_cell_line_0: 1 | PMID23956156_INS.1Beta_cell_line__0: 1 | PMID18348319_heart_0: 1 | PMID19700791_liver_0: 1 | PMID24708184_Sum: 4 | PMID26450961_Sum: 11 | PMID12865426_liver_0: 1 | PMID15598749_T_leukemia_cell_line_0: 1 | MS_Placenta_Sum: 1 | MS_Brain_Sum: 4 | MS_Liver_Sum: 3 | MS_Kidney_Sum: 1 | MS_Heart_Sum: 1 | MTS_Mean: 0.91709375 | hela_subcell_location_Mitochondr…	OMIM:603646		MSeqDR	Known mitochondrial
ENSG00000140740	UQCRC2	ENSG00000140740	UQCRC2	ubiquinol-cytochrome c reductase core protein 2	MitoCarta3.0	literature, APEX_matrix, targetP signal, yeast mito homolog+, Rickettsial homolog, mito protein domain+, induction, coexpression++, MS/MS++	MIM	Mitochondria (Enhanced)		ENSG00000164919	COX6C	cytochrome c oxidase subunit VIc	PMID28435121_hESCs: 1 | PMID12592411_heart_0: 1 | PMID14651853_Sum: 4 | PMID15253431_Sum: 1 | PMID16415296_unknown_0: 1 | PMID23956156_INS.1Beta_cell_line__0: 1 | PMID18348319_heart_0: 1 | PMID19567276_skeletal_muscle_0: 1 | PMID19700791_liver_0: 1 | PMID24708184_Sum: 4 | PMID26450961_Sum: 14 | PMID12210211_Sum: 1 | PMID12865426_liver_0: 1 | PMID15986334_immortalized_lymphoblastoid_cell_line_0: 1…	Characterised; MitoCore; APEX (matrix) [PMID:23371551]; APEX (IMS) [PMID:25002142]; APEX (OMM) [PMID:28441135]		MSeqDR	Known mitochondrial
ENSG00000204370	SDHD	ENSG00000204370	SDHD	succinate dehydrogenase complex subunit D	MitoCarta3.0	literature, targetP signal, yeast mito homolog++, Rickettsial homolog, mito protein domain+, induction, coexpression++, MS/MS+	MIM			ENSG00000080819	CPOX	coproporphyrinogen oxidase	PMID28435121_hESCs: 1 | PMID16415296_unknown_0: 1 | PMID17705834_embryonic_stem_cell_line_0: 1 | PMID23956156_INS.1Beta_cell_line__0: 1 | PMID18348319_heart_0: 1 | PMID19567276_skeletal_muscle_0: 1 | PMID19700791_liver_0: 1 | PMID24708184_Sum: 4 | PMID26450961_Sum: 12 | PMID12652598_neuroblastoma_cell_line_IMR.32_0: 1 | PMID15598749_T_leukemia_cell_line_0: 1 | PMID15986334_immortalized_lymphoblas…	Characterised; MitoCore; APEX (matrix) [PMID:23371551]; APEX (IMS) [PMID:25002142]; APEX (OMM) [PMID:28441135]		MSeqDR	Known mitochondrial
ENSG00000061794	MRPS35	ENSG00000061794	MRPS35	mitochondrial ribosomal protein S35	MitoCarta3.0	literature, APEX_matrix, targetP signal, yeast mito homolog++, mito protein domain+, induction, coexpression++, MS/MS++	Matrix	Mitochondria (Approved)		ENSG00000157184	CPT2	carnitine palmitoyltransferase 2	PMID28435121_hESCs: 1 | PMID12592411_heart_0: 1 | PMID14651853_Sum: 3 | PMID15253431_Sum: 1 | PMID16415296_unknown_0: 1 | PMID17519225_T_leukemia_cell_line_0: 1 | PMID17705834_embryonic_stem_cell_line_0: 1 | PMID23956156_INS.1Beta_cell_line__0: 1 | PMID18348319_heart_0: 1 | PMID19567276_skeletal_muscle_0: 1 | PMID19700791_liver_0: 1 | PMID24708184_Sum: 4 | PMID26450961_Sum: 14 | PMID11840540_live…	Characterised; MitoCore; APEX (matrix) [PMID:23371551]		MSeqDR	Known mitochondrial
ENSG00000164405	UQCRQ	ENSG00000164405	UQCRQ	ubiquinol-cytochrome c reductase complex III subunit VII	MitoCarta3.0	literature, APEX_IMS, targetP signal, yeast mito homolog++, mito protein domain+, induction, coexpression++, MS/MS++	MIM	Mitochondria (Enhanced)		ENSG00000117593	DARS2	aspartyl-tRNA synthetase 2, mitochondrial	PMID28435121_hESCs: 1 | PMID23956156_INS.1Beta_cell_line__0: 1 | PMID18348319_heart_0: 1 | PMID24708184_Sum: 4 | PMID26450961_Sum: 12 | PMID23971408_neuroblastoma_.SH.SY5Y._cell_line_0: 1 | PMID26217684_brain_0: 1 | MS_Placenta_Sum: 1 | MS_Brain_Sum: 6 | MS_Skeletal_Muscle_Sum: 1 | MS_Kidney_Sum: 1 | MS_Heart_Sum: 1 | MTS_Mean: 0.8603625 | hela_subcell_location_Mitochondrion: 1 | HPA_Mitochondria…	Characterised; APEX (matrix) [PMID:23371551]		MSeqDR	Known mitochondrial
ENSG00000204822	MRPL53	ENSG00000204822	MRPL53	mitochondrial ribosomal protein L53	MitoCarta3.0	literature, APEX_matrix, targetP signal, yeast mito homolog++, mito protein domain+, induction, coexpression++, MS/MS++	Matrix	Mitochondria (Supported)		ENSG00000104325	DECR1	2,4-dienoyl CoA reductase 1, mitochondrial	PMID28435121_hESCs: 1 | PMID12592411_heart_0: 1 | PMID14651853_Sum: 3 | PMID15253431_Sum: 1 | PMID16415296_unknown_0: 1 | PMID17519225_T_leukemia_cell_line_0: 1 | PMID17705834_embryonic_stem_cell_line_0: 1 | PMID23956156_INS.1Beta_cell_line__0: 1 | PMID18348319_heart_0: 1 | PMID19567276_skeletal_muscle_0: 1 | PMID19700791_liver_0: 1 | PMID24708184_Sum: 4 | PMID26450961_Sum: 14 | PMID11840540_live…	Characterised; APEX (matrix) [PMID:23371551]		MSeqDR	Known mitochondrial
ENSG00000137992	DBT	ENSG00000137992	DBT	dihydrolipoamide branched chain transacylase E2	MitoCarta3.0	literature, APEX_matrix, targetP signal+, yeast mito homolog+, Rickettsial homolog, mito protein domain+, induction, coexpression+, MS/MS++	Matrix	Mitochondria (Supported)		ENSG00000181192	DHTKD1	dehydrogenase E1 and transketolase domain containing 1	PMID28435121_hESCs: 1 | PMID16415296_unknown_0: 1 | PMID19567276_skeletal_muscle_0: 1 | PMID19700791_liver_0: 1 | PMID24708184_Sum: 1 | PMID26450961_Sum: 6 | PMID15986334_immortalized_lymphoblastoid_cell_line_0: 1 | PMID16615898_Sum: 3 | PMID16615899_liver_0: 1 | MS_Placenta_Sum: 2 | MS_Brain_Sum: 1 | MS_Skeletal_Muscle_Sum: 1 | MS_Liver_Sum: 4 | MS_Kidney_Sum: 2 | MTS_Mean: 0.97039375 | hela_sub…	Characterised; APEX (matrix) [PMID:23371551]		MSeqDR	Known mitochondrial
ENSG00000004799	PDK4	ENSG00000004799	PDK4	pyruvate dehydrogenase kinase 4	MitoCarta3.0	literature, targetP signal, yeast mito homolog++, Rickettsial homolog, mito protein domain+, induction, coexpression, MS/MS++	MIM			ENSG00000150768	DLAT	dihydrolipoamide S-acetyltransferase	PMID28435121_hESCs: 1 | PMID12592411_heart_0: 1 | PMID14651853_Sum: 4 | PMID15253431_Sum: 2 | PMID16415296_unknown_0: 1 | PMID17519225_T_leukemia_cell_line_0: 1 | PMID17705834_embryonic_stem_cell_line_0: 1 | PMID23956156_INS.1Beta_cell_line__0: 1 | PMID18348319_heart_0: 1 | PMID19567276_skeletal_muscle_0: 1 | PMID19700791_liver_0: 1 | PMID24708184_Sum: 4 | PMID26450961_Sum: 14 | PMID11840540_live…	Characterised; MitoCore; APEX (matrix) [PMID:23371551]		MSeqDR	Known mitochondrial
ENSG00000146701	MDH2	ENSG00000146701	MDH2	malate dehydrogenase 2	MitoCarta3.0	literature, APEX_matrix, targetP signal, yeast mito homolog++, Rickettsial homolog, mito protein domain, induction, coexpression++, MS/MS++	Matrix	Mitochondria (Enhanced)		ENSG00000105755	ETHE1	ethylmalonic encephalopathy 1	PMID14651853_Sum: 2 | PMID17519225_T_leukemia_cell_line_0: 1 | PMID17705834_embryonic_stem_cell_line_0: 1 | PMID23956156_INS.1Beta_cell_line__0: 1 | PMID18348319_heart_0: 1 | PMID19567276_skeletal_muscle_0: 1 | PMID19700791_liver_0: 1 | PMID24708184_Sum: 4 | PMID26450961_Sum: 13 | PMID15501831_Sum: 1 | PMID15598749_T_leukemia_cell_line_0: 1 | PMID16615898_Sum: 5 | MS_Placenta_Sum: 1 | MS_Brain_Su…	Characterised; APEX (matrix) [PMID:23371551]		MSeqDR	Known mitochondrial
ENSG00000113048	MRPS27	ENSG00000113048	MRPS27	mitochondrial ribosomal protein S27	MitoCarta3.0	literature, APEX_matrix, targetP signal+, yeast mito homolog++, mito protein domain+, induction, coexpression+, MS/MS++	Matrix	Mitochondria;Nucleoplasm (Approved)		ENSG00000177150	FAM210A	family with sequence similarity 210, member A	PMID28435121_hESCs: 1 | PMID12592411_heart_0: 1 | PMID17519225_T_leukemia_cell_line_0: 1 | PMID17705834_embryonic_stem_cell_line_0: 1 | PMID23956156_INS.1Beta_cell_line__0: 1 | PMID18348319_heart_0: 1 | PMID19567276_skeletal_muscle_0: 1 | PMID24708184_Sum: 3 | PMID26450961_Sum: 14 | MS_Placenta_Sum: 1 | MS_Brain_Sum: 4 | MS_Skeletal_Muscle_Sum: 2 | MS_Liver_Sum: 1 | MS_Kidney_Sum: 1 | MS_Heart_Su…	FAM210A is a novel determinant of bone and muscle structure and strength [PMID:29618611] (2018)	Mitochondria	#N/A	Known mitochondrial
ENSG00000062485	CS	ENSG00000062485	CS	citrate synthase	MitoCarta3.0	literature, APEX_matrix, targetP signal, yeast mito homolog++, Rickettsial homolog, mito protein domain, induction, coexpression++, MS/MS++	Matrix	Mitochondria (Enhanced)		ENSG00000137714	FDX1	ferredoxin 1	PMID12592411_heart_0: 1 | PMID14651853_Sum: 2 | PMID15253431_Sum: 2 | PMID16415296_unknown_0: 1 | PMID23956156_INS.1Beta_cell_line__0: 1 | PMID18348319_heart_0: 1 | PMID19700791_liver_0: 1 | PMID24708184_Sum: 2 | PMID26450961_Sum: 14 | PMID16615899_liver_0: 1 | MS_Placenta_Sum: 1 | MS_Brain_Sum: 4 | MS_Skeletal_Muscle_Sum: 1 | MS_Liver_Sum: 4 | MS_Kidney_Sum: 2 | MS_Heart_Sum: 5 | MTS_Mean: 0.966…	Characterised; APEX (matrix) [PMID:23371551]		MSeqDR	Known mitochondrial
ENSG00000109519	GRPEL1	ENSG00000109519	GRPEL1	GrpE like 1, mitochondrial	MitoCarta3.0	literature, APEX_matrix, targetP signal+, Rickettsial homolog, mito protein domain+, induction, coexpression++, MS/MS++	Matrix	Mitochondria (Supported)		ENSG00000066926	FECH	ferrochelatase	PMID17519225_T_leukemia_cell_line_0: 1 | PMID17705834_embryonic_stem_cell_line_0: 1 | PMID23956156_INS.1Beta_cell_line__0: 1 | PMID18348319_heart_0: 1 | PMID19567276_skeletal_muscle_0: 1 | PMID19700791_liver_0: 1 | PMID24708184_Sum: 3 | PMID26450961_Sum: 14 | PMID15598749_T_leukemia_cell_line_0: 1 | PMID16615898_Sum: 1 | PMID16615899_liver_0: 1 | PMID23971408_neuroblastoma_.SH.SY5Y._cell_line_0: …	Characterised; MitoCore; APEX (matrix) [PMID:23371551]		MSeqDR	Known mitochondrial
ENSG00000150768	DLAT	ENSG00000150768	DLAT	dihydrolipoamide S-acetyltransferase	MitoCarta3.0	literature, APEX_matrix, yeast mito homolog+, Rickettsial homolog, mito protein domain+, induction, coexpression++, MS/MS++	Matrix	Mitochondria (Enhanced)		ENSG00000165060	FXN	frataxin	PMID12592411_heart_0: 1 | PMID14651853_Sum: 1 | PMID15253431_Sum: 1 | PMID17519225_T_leukemia_cell_line_0: 1 | PMID17705834_embryonic_stem_cell_line_0: 1 | PMID23956156_INS.1Beta_cell_line__0: 1 | PMID18348319_heart_0: 1 | PMID19567276_skeletal_muscle_0: 1 | PMID19700791_liver_0: 1 | PMID24708184_Sum: 4 | PMID26450961_Sum: 14 | PMID16615898_Sum: 6 | MS_Placenta_Sum: 2 | MS_Brain_Sum: 6 | MS_Skele…	Characterised; APEX (matrix) [PMID:23371551]		MSeqDR	Known mitochondrial
ENSG00000138095	LRPPRC	ENSG00000138095	LRPPRC	leucine rich pentatricopeptide repeat containing	MitoCarta3.0	literature, APEX_matrix, targetP signal+, yeast mito homolog++, mito protein domain, induction, coexpression++, MS/MS++	Matrix	Mitochondria (Enhanced)		ENSG00000105607	GCDH	glutaryl-CoA dehydrogenase	PMID28435121_hESCs: 1 | PMID14651853_Sum: 3 | PMID17519225_T_leukemia_cell_line_0: 1 | PMID23956156_INS.1Beta_cell_line__0: 1 | PMID18348319_heart_0: 1 | PMID19567276_skeletal_muscle_0: 1 | PMID19700791_liver_0: 1 | PMID24708184_Sum: 4 | PMID26450961_Sum: 14 | PMID12865426_liver_0: 1 | PMID16615898_Sum: 3 | PMID16615899_liver_0: 1 | MS_Placenta_Sum: 2 | MS_Brain_Sum: 6 | MS_Skeletal_Muscle_Sum: 2…	Characterised; MitoCore; APEX (matrix) [PMID:23371551]		MSeqDR	Known mitochondrial
ENSG00000119689	DLST	ENSG00000119689	DLST	dihydrolipoamide S-succinyltransferase	MitoCarta3.0	literature, APEX_IMS, APEX_matrix, targetP signal, yeast mito homolog+, Rickettsial homolog, mito protein domain+, induction, coexpression++, MS/MS+	Matrix			ENSG00000168827	GFM1	G elongation factor, mitochondrial 1	PMID28435121_hESCs: 1 | PMID14651853_Sum: 1 | PMID16415296_unknown_0: 1 | PMID17519225_T_leukemia_cell_line_0: 1 | PMID17705834_embryonic_stem_cell_line_0: 1 | PMID23956156_INS.1Beta_cell_line__0: 1 | PMID18348319_heart_0: 1 | PMID19567276_skeletal_muscle_0: 1 | PMID19700791_liver_0: 1 | PMID24708184_Sum: 4 | PMID26450961_Sum: 14 | PMID15598749_T_leukemia_cell_line_0: 1 | PMID16615898_Sum: 2 | PM…	Characterised; APEX (matrix) [PMID:23371551]		MSeqDR	Known mitochondrial
ENSG00000110435	PDHX	ENSG00000110435	PDHX	pyruvate dehydrogenase complex component X	MitoCarta3.0	literature, APEX_matrix, targetP signal, yeast mito homolog+, Rickettsial homolog, mito protein domain+, induction, coexpression++, MS/MS+	Matrix	Nucleoplasm;Plasma membrane (Approved)		ENSG00000164347	GFM2	G elongation factor, mitochondrial 2	PMID28435121_hESCs: 1 | PMID16415296_unknown_0: 1 | PMID23956156_INS.1Beta_cell_line__0: 1 | PMID18348319_heart_0: 1 | PMID19700791_liver_0: 1 | PMID24708184_Sum: 2 | PMID26450961_Sum: 14 | PMID16615898_Sum: 1 | PMID26217684_brain_0: 1 | MS_Placenta_Sum: 1 | MS_Brain_Sum: 4 | MS_Skeletal_Muscle_Sum: 1 | MS_Liver_Sum: 2 | MS_Kidney_Sum: 1 | MS_Heart_Sum: 3 | MTS_Mean: 0.6566125 | hela_subcell_loca…	Characterised; APEX (matrix) [PMID:23371551]		MSeqDR	Known mitochondrial
ENSG00000168827	GFM1	ENSG00000168827	GFM1	G elongation factor mitochondrial 1	MitoCarta3.0	literature, APEX_matrix, targetP signal, yeast mito homolog++, Rickettsial homolog, mito protein domain, induction, coexpression++, MS/MS++	Matrix	Mitochondria (Approved)		ENSG00000182512	GLRX5	glutaredoxin 5	PMID28435121_hESCs: 1 | PMID14651853_Sum: 3 | PMID15253431_Sum: 1 | PMID17705834_embryonic_stem_cell_line_0: 1 | PMID23956156_INS.1Beta_cell_line__0: 1 | PMID18348319_heart_0: 1 | PMID19567276_skeletal_muscle_0: 1 | PMID19700791_liver_0: 1 | PMID24708184_Sum: 4 | PMID26450961_Sum: 14 | PMID16615899_liver_0: 1 | MS_Placenta_Sum: 1 | MS_Brain_Sum: 6 | MS_Skeletal_Muscle_Sum: 2 | MS_Liver_Sum: 4 | M…	Characterised; APEX (matrix) [PMID:23371551]		MSeqDR	Known mitochondrial
ENSG00000143158	MPC2	ENSG00000143158	MPC2	mitochondrial pyruvate carrier 2	MitoCarta3.0	literature, yeast mito homolog++, mito protein domain+, induction, coexpression++, MS/MS++	MIM			ENSG00000109519	GRPEL1	GrpE-like 1, mitochondrial (E. coli)	PMID28435121_hESCs: 1 | PMID12592411_heart_0: 1 | PMID14651853_Sum: 4 | PMID16415296_unknown_0: 1 | PMID17519225_T_leukemia_cell_line_0: 1 | PMID17705834_embryonic_stem_cell_line_0: 1 | PMID23956156_INS.1Beta_cell_line__0: 1 | PMID18348319_heart_0: 1 | PMID19567276_skeletal_muscle_0: 1 | PMID19700791_liver_0: 1 | PMID24708184_Sum: 4 | PMID26450961_Sum: 14 | PMID11840540_liver_0: 1 | PMID15501831_…	Characterised; APEX (matrix) [PMID:23371551]		MSeqDR	Known mitochondrial
ENSG00000023228	NDUFS1	ENSG00000023228	NDUFS1	NADH:ubiquinone oxidoreductase core subunit S1	MitoCarta3.0	literature, APEX_matrix, targetP signal, Rickettsial homolog, mito protein domain+, induction, coexpression++, MS/MS++	MIM	Mitochondria (Supported)		ENSG00000151806	GUF1	GUF1 homolog, GTPase	PMID28435121_hESCs: 1 | PMID23956156_INS.1Beta_cell_line__0: 1 | PMID18348319_heart_0: 1 | PMID24708184_Sum: 4 | PMID26450961_Sum: 13 | MS_Placenta_Sum: 1 | MS_Brain_Sum: 5 | MS_Skeletal_Muscle_Sum: 1 | MS_Liver_Sum: 1 | MS_Kidney_Sum: 1 | MS_Heart_Sum: 1 | MTS_Mean: 0.7845625 | hela_subcell_location_Mitochondrion: 1 | HPA_Mitochondria: 1 | HPA_NonMitochondria: 1 | YeastMitoEvidenceGFP: 1 | Ricke…	Characterised; APEX (matrix) [PMID:23371551]		MSeqDR	Known mitochondrial
ENSG00000259494	MRPL46	ENSG00000259494	MRPL46	mitochondrial ribosomal protein L46	MitoCarta3.0	literature, APEX_matrix, targetP signal+, yeast mito homolog++, mito protein domain, induction, coexpression++, MS/MS++	Matrix	Mitochondria (Supported)		ENSG00000067704	IARS2	isoleucyl-tRNA synthetase 2, mitochondrial	PMID28435121_hESCs: 1 | PMID12592411_heart_0: 1 | PMID14651853_Sum: 1 | PMID15253431_Sum: 2 | PMID17519225_T_leukemia_cell_line_0: 1 | PMID23956156_INS.1Beta_cell_line__0: 1 | PMID18348319_heart_0: 1 | PMID19567276_skeletal_muscle_0: 1 | PMID19700791_liver_0: 1 | PMID24708184_Sum: 4 | PMID26450961_Sum: 14 | PMID15598749_T_leukemia_cell_line_0: 1 | PMID16615898_Sum: 5 | PMID16615899_liver_0: 1 | P…	Characterised; APEX (matrix) [PMID:23371551]		MSeqDR	Known mitochondrial
ENSG00000124172	ATP5F1E	ENSG00000124172	ATP5F1E	ATP synthase F1 subunit epsilon	MitoCarta3.0	literature, yeast mito homolog++, mito protein domain+, induction, coexpression++, MS/MS++	MIM			ENSG00000167862	MRPL58	immature colon carcinoma transcript 1	PMID28435121_hESCs: 1 | PMID17519225_T_leukemia_cell_line_0: 1 | PMID23956156_INS.1Beta_cell_line__0: 1 | PMID18348319_heart_0: 1 | PMID19567276_skeletal_muscle_0: 1 | PMID24708184_Sum: 4 | PMID26450961_Sum: 14 | MS_Placenta_Sum: 1 | MS_Brain_Sum: 5 | MS_Skeletal_Muscle_Sum: 2 | MS_Liver_Sum: 1 | MS_Kidney_Sum: 1 | MS_Heart_Sum: 2 | MTS_Mean: 0.80543125 | hela_subcell_location_Mitochondrion: 1 | …	Characterised; APEX (matrix) [PMID:23371551]		MSeqDR	Known mitochondrial
ENSG00000075415	SLC25A3	ENSG00000075415	SLC25A3	solute carrier family 25 member 3	MitoCarta3.0	literature, yeast mito homolog++, mito protein domain+, induction, coexpression++, MS/MS++	MIM	Mitochondria (Supported)		ENSG00000087299	L2HGDH	L-2-hydroxyglutarate dehydrogenase	PMID28435121_hESCs: 1 | PMID12592411_heart_0: 1 | PMID17705834_embryonic_stem_cell_line_0: 1 | PMID23956156_INS.1Beta_cell_line__0: 1 | PMID18348319_heart_0: 1 | PMID19567276_skeletal_muscle_0: 1 | PMID19700791_liver_0: 1 | PMID24708184_Sum: 4 | PMID26450961_Sum: 10 | MS_Brain_Sum: 3 | MS_Skeletal_Muscle_Sum: 2 | MS_Liver_Sum: 2 | MS_Kidney_Sum: 1 | MS_Heart_Sum: 2 | MTS_Mean: 0.8079875 | hela_su…	Characterised; APEX (matrix) [PMID:23371551]		MSeqDR	Known mitochondrial
ENSG00000181610	MRPS23	ENSG00000181610	MRPS23	mitochondrial ribosomal protein S23	MitoCarta3.0	literature, APEX_matrix, yeast mito homolog++, mito protein domain+, induction, coexpression++, MS/MS++	Matrix	Mitochondria (Supported)		ENSG00000103642	LACTB	lactamase, beta	PMID28435121_hESCs: 1 | PMID12592411_heart_0: 1 | PMID15253431_Sum: 1 | PMID17705834_embryonic_stem_cell_line_0: 1 | PMID23956156_INS.1Beta_cell_line__0: 1 | PMID18348319_heart_0: 1 | PMID19567276_skeletal_muscle_0: 1 | PMID19700791_liver_0: 1 | PMID24708184_Sum: 2 | PMID26450961_Sum: 14 | MS_Placenta_Sum: 1 | MS_Brain_Sum: 4 | MS_Skeletal_Muscle_Sum: 2 | MS_Liver_Sum: 2 | MS_Kidney_Sum: 1 | MS_H…	Characterised; APEX (IMS) [PMID:25002142]		MSeqDR	Known mitochondrial
ENSG00000091483	FH	ENSG00000091483	FH	fumarate hydratase	MitoCarta3.0	literature, APEX_matrix, targetP signal+, yeast mito homolog, Rickettsial homolog, mito protein domain, induction, coexpression++, MS/MS++	Matrix	Mitochondria (Enhanced)		ENSG00000168924	LETM1	leucine zipper-EF-hand containing transmembrane protein 1	PMID28435121_hESCs: 1 | PMID12592411_heart_0: 1 | PMID14651853_Sum: 4 | PMID15253431_Sum: 1 | PMID16415296_unknown_0: 1 | PMID17519225_T_leukemia_cell_line_0: 1 | PMID17705834_embryonic_stem_cell_line_0: 1 | PMID23956156_INS.1Beta_cell_line__0: 1 | PMID18348319_heart_0: 1 | PMID19567276_skeletal_muscle_0: 1 | PMID19700791_liver_0: 1 | PMID24708184_Sum: 4 | PMID26450961_Sum: 14 | PMID15501831_Sum:…	Characterised; APEX (matrix) [PMID:23371551]; APEX (IMS) [PMID:25002142]		MSeqDR	Known mitochondrial
ENSG00000165688	PMPCA	ENSG00000165688	PMPCA	peptidase, mitochondrial processing subunit alpha	MitoCarta3.0	literature, APEX_matrix, targetP signal+, yeast mito homolog++, Rickettsial homolog, mito protein domain+, coexpression, MS/MS++	Matrix	Mitochondria (Enhanced)		ENSG00000196365	LONP1	lon peptidase 1, mitochondrial	PMID28435121_hESCs: 1 | PMID12592411_heart_0: 1 | PMID14651853_Sum: 4 | PMID15253431_Sum: 2 | PMID16415296_unknown_0: 1 | PMID17519225_T_leukemia_cell_line_0: 1 | PMID17705834_embryonic_stem_cell_line_0: 1 | PMID23956156_INS.1Beta_cell_line__0: 1 | PMID18348319_heart_0: 1 | PMID19567276_skeletal_muscle_0: 1 | PMID19700791_liver_0: 1 | PMID24708184_Sum: 4 | PMID26450961_Sum: 14 | PMID12652598_neur…	Characterised; APEX (matrix) [PMID:23371551]		MSeqDR	Known mitochondrial
ENSG00000110955	ATP5F1B	ENSG00000110955	ATP5F1B	ATP synthase F1 subunit beta	MitoCarta3.0	literature, APEX_matrix, targetP signal+, yeast mito homolog++, Rickettsial homolog, mito protein domain, coexpression++, MS/MS++	MIM	Mitochondria (Enhanced)		ENSG00000100294	MCAT	malonyl CoA:ACP acyltransferase (mitochondrial)	PMID28435121_hESCs: 1 | PMID17519225_T_leukemia_cell_line_0: 1 | PMID17705834_embryonic_stem_cell_line_0: 1 | PMID23956156_INS.1Beta_cell_line__0: 1 | PMID19567276_skeletal_muscle_0: 1 | PMID19700791_liver_0: 1 | PMID24708184_Sum: 4 | PMID26450961_Sum: 10 | MS_Placenta_Sum: 1 | MS_Brain_Sum: 2 | MS_Skeletal_Muscle_Sum: 2 | MS_Liver_Sum: 2 | MS_Kidney_Sum: 1 | MTS_Mean: 0.93004375 | hela_subcell_l…	Characterised; APEX (matrix) [PMID:23371551]		MSeqDR	Known mitochondrial
ENSG00000154079	SDHAF4	ENSG00000154079	SDHAF4	succinate dehydrogenase complex assembly factor 4	MitoCarta3.0	yeast mito homolog++, Rickettsial homolog, mito protein domain+, induction, coexpression++, MS/MS	Matrix	Mitochondria (Approved)		ENSG00000131844	MCCC2	methylcrotonoyl-CoA carboxylase 2 (beta)	PMID28435121_hESCs: 1 | PMID12592411_heart_0: 1 | PMID14651853_Sum: 1 | PMID15253431_Sum: 1 | PMID17519225_T_leukemia_cell_line_0: 1 | PMID23956156_INS.1Beta_cell_line__0: 1 | PMID18348319_heart_0: 1 | PMID19567276_skeletal_muscle_0: 1 | PMID24708184_Sum: 4 | PMID26450961_Sum: 14 | PMID12652598_neuroblastoma_cell_line_IMR.32_0: 1 | PMID15598749_T_leukemia_cell_line_0: 1 | PMID15986334_immortalize…	MitoCore		MSeqDR	Known mitochondrial
ENSG00000184076	UQCR10	ENSG00000184076	UQCR10	ubiquinol-cytochrome c reductase, complex III subunit X	MitoCarta3.0	literature, yeast mito homolog++, mito protein domain+, induction, coexpression++, MS/MS++	MIM			ENSG00000082212	ME2	malic enzyme 2, NAD(+)-dependent, mitochondrial	PMID28435121_hESCs: 1 | PMID12592411_heart_0: 1 | PMID15253431_Sum: 1 | PMID17519225_T_leukemia_cell_line_0: 1 | PMID17705834_embryonic_stem_cell_line_0: 1 | PMID23956156_INS.1Beta_cell_line__0: 1 | PMID19567276_skeletal_muscle_0: 1 | PMID24708184_Sum: 4 | PMID26450961_Sum: 12 | PMID12652598_neuroblastoma_cell_line_IMR.32_0: 1 | PMID15598749_T_leukemia_cell_line_0: 1 | PMID16615898_Sum: 1 | PMID2…	Characterised; MitoCore; APEX (matrix) [PMID:23371551]		MSeqDR	Known mitochondrial
ENSG00000135070	ISCA1	ENSG00000135070	ISCA1	iron-sulfur cluster assembly 1	MitoCarta3.0	APEX_matrix, targetP signal, yeast mito homolog++, Rickettsial homolog, mito protein domain+, induction, MS/MS++	Matrix			ENSG00000116353	MECR	mitochondrial trans-2-enoyl-CoA reductase	PMID12592411_heart_0: 1 | PMID16415296_unknown_0: 1 | PMID17705834_embryonic_stem_cell_line_0: 1 | PMID23956156_INS.1Beta_cell_line__0: 1 | PMID18348319_heart_0: 1 | PMID19567276_skeletal_muscle_0: 1 | PMID19700791_liver_0: 1 | PMID24708184_Sum: 4 | PMID26450961_Sum: 14 | PMID16615898_Sum: 1 | MS_Placenta_Sum: 1 | MS_Brain_Sum: 5 | MS_Skeletal_Muscle_Sum: 2 | MS_Liver_Sum: 3 | MS_Kidney_Sum: 1 | …	Characterised; MitoCore; APEX (matrix) [PMID:23371551]		MSeqDR	Known mitochondrial
ENSG00000136143	SUCLA2	ENSG00000136143	SUCLA2	succinate-CoA ligase ADP-forming subunit beta	MitoCarta3.0	literature, APEX_matrix, targetP signal+, yeast mito homolog+, Rickettsial homolog, mito protein domain, induction, coexpression+, MS/MS++	Matrix	Mitochondria (Enhanced)		ENSG00000107745	MICU1	mitochondrial calcium uptake 1	PMID28435121_hESCs: 1 | PMID23956156_INS.1Beta_cell_line__0: 1 | PMID19700791_liver_0: 1 | PMID24708184_Sum: 2 | PMID26450961_Sum: 11 | PMID17000643_Sum: 1 | PMID26217684_brain_0: 1 | MS_Placenta_Sum: 1 | MS_Brain_Sum: 5 | MS_Skeletal_Muscle_Sum: 1 | MS_Liver_Sum: 2 | MTS_Mean: 0.6058 | hela_subcell_location_Mitochondrion: 1 | HPA_Mitochondria: 1 | MammalMitoEvidenceGFP: 1 | compartments_knowledg…	Characterised; APEX (IMS) [PMID:25002142]		#N/A	Known mitochondrial
ENSG00000132423	COQ3	ENSG00000132423	COQ3	coenzyme Q3, methyltransferase	MitoCarta3.0	APEX_matrix, targetP signal, yeast mito homolog++, Rickettsial homolog, mito protein domain+, induction, coexpression+, MS/MS+	MIM	Mitochondria;Nucleoplasm (Approved)		ENSG00000027001	MIPEP	mitochondrial intermediate peptidase	PMID16415296_unknown_0: 1 | PMID23956156_INS.1Beta_cell_line__0: 1 | PMID18348319_heart_0: 1 | PMID19567276_skeletal_muscle_0: 1 | PMID19700791_liver_0: 1 | PMID24708184_Sum: 4 | PMID26450961_Sum: 12 | MS_Placenta_Sum: 1 | MS_Brain_Sum: 3 | MS_Skeletal_Muscle_Sum: 2 | MS_Liver_Sum: 2 | MS_Kidney_Sum: 1 | MS_Heart_Sum: 2 | MTS_Mean: 0.97255 | hela_subcell_location_Mitochondrion: 1 | HPA_Mitochondr…	Characterised; APEX (matrix) [PMID:23371551]		MSeqDR	Known mitochondrial
ENSG00000067704	IARS2	ENSG00000067704	IARS2	isoleucyl-tRNA synthetase 2, mitochondrial	MitoCarta3.0	APEX_matrix, targetP signal+, yeast mito homolog++, Rickettsial homolog, mito protein domain, coexpression++, MS/MS++	Matrix	Mitochondria (Enhanced)		ENSG00000159111	MRPL10	mitochondrial ribosomal protein L10	PMID28435121_hESCs: 1 | PMID17519225_T_leukemia_cell_line_0: 1 | PMID17705834_embryonic_stem_cell_line_0: 1 | PMID23956156_INS.1Beta_cell_line__0: 1 | PMID18348319_heart_0: 1 | PMID19567276_skeletal_muscle_0: 1 | PMID19700791_liver_0: 1 | PMID24708184_Sum: 4 | PMID26450961_Sum: 14 | PMID16615898_Sum: 1 | PMID23971408_neuroblastoma_.SH.SY5Y._cell_line_0: 1 | PMID26217684_brain_0: 1 | MS_Placenta_S…	Characterised; APEX (matrix) [PMID:23371551]		MSeqDR	Known mitochondrial
ENSG00000116898	MRPS15	ENSG00000116898	MRPS15	mitochondrial ribosomal protein S15	MitoCarta3.0	literature, targetP signal, yeast mito homolog++, Rickettsial homolog, mito protein domain, coexpression++, MS/MS++	Matrix	Mitochondria (Supported)		ENSG00000262814	MRPL12	mitochondrial ribosomal protein L12	PMID28435121_hESCs: 1 | PMID12592411_heart_0: 1 | PMID14651853_Sum: 1 | PMID15253431_Sum: 1 | PMID17519225_T_leukemia_cell_line_0: 1 | PMID17705834_embryonic_stem_cell_line_0: 1 | PMID23956156_INS.1Beta_cell_line__0: 1 | PMID18348319_heart_0: 1 | PMID19567276_skeletal_muscle_0: 1 | PMID19700791_liver_0: 1 | PMID24708184_Sum: 4 | PMID26450961_Sum: 14 | PMID15501831_Sum: 2 | PMID15598749_T_leukemia…	Characterised		MSeqDR	Known mitochondrial
ENSG00000166411	IDH3A	ENSG00000166411	IDH3A	isocitrate dehydrogenase (NAD(+)) 3 catalytic subunit alpha	MitoCarta3.0	APEX_matrix, yeast mito homolog++, Rickettsial homolog, mito protein domain, induction, coexpression++, MS/MS++	Matrix	Mitochondria (Enhanced)		ENSG00000172172	MRPL13	mitochondrial ribosomal protein L13	PMID28435121_hESCs: 1 | PMID12592411_heart_0: 1 | PMID17519225_T_leukemia_cell_line_0: 1 | PMID17705834_embryonic_stem_cell_line_0: 1 | PMID23956156_INS.1Beta_cell_line__0: 1 | PMID18348319_heart_0: 1 | PMID19567276_skeletal_muscle_0: 1 | PMID19700791_liver_0: 1 | PMID24708184_Sum: 4 | PMID26450961_Sum: 14 | PMID15598749_T_leukemia_cell_line_0: 1 | PMID15986334_immortalized_lymphoblastoid_cell_li…	Characterised; APEX (matrix) [PMID:23371551]		MSeqDR	Known mitochondrial
ENSG00000166260	COX11	ENSG00000166260	COX11	cytochrome c oxidase copper chaperone COX11	MitoCarta3.0	literature, APEX_IMS, targetP signal, yeast mito homolog++, Rickettsial homolog, mito protein domain+, induction, coexpression, MS/MS	MIM			ENSG00000082515	MRPL22	mitochondrial ribosomal protein L22	PMID12592411_heart_0: 1 | PMID15253431_Sum: 1 | PMID17519225_T_leukemia_cell_line_0: 1 | PMID17705834_embryonic_stem_cell_line_0: 1 | PMID23956156_INS.1Beta_cell_line__0: 1 | PMID18348319_heart_0: 1 | PMID19567276_skeletal_muscle_0: 1 | PMID24708184_Sum: 4 | PMID26450961_Sum: 14 | PMID15598749_T_leukemia_cell_line_0: 1 | PMID26217684_brain_0: 1 | MS_Placenta_Sum: 1 | MS_Brain_Sum: 6 | MS_Skeletal…	Characterised; APEX (matrix) [PMID:23371551]		MSeqDR	Known mitochondrial
ENSG00000171503	ETFDH	ENSG00000171503	ETFDH	electron transfer flavoprotein dehydrogenase	MitoCarta3.0	literature, APEX_matrix, yeast mito homolog++, mito protein domain+, induction, coexpression++, MS/MS++	MIM			ENSG00000214026	MRPL23	mitochondrial ribosomal protein L23	PMID28435121_hESCs: 1 | PMID17519225_T_leukemia_cell_line_0: 1 | PMID17705834_embryonic_stem_cell_line_0: 1 | PMID23956156_INS.1Beta_cell_line__0: 1 | PMID18348319_heart_0: 1 | PMID19567276_skeletal_muscle_0: 1 | PMID24708184_Sum: 4 | PMID26450961_Sum: 14 | PMID15598749_T_leukemia_cell_line_0: 1 | PMID26217684_brain_0: 1 | MS_Placenta_Sum: 1 | MS_Brain_Sum: 6 | MS_Skeletal_Muscle_Sum: 2 | MS_Live…	Characterised; APEX (matrix) [PMID:23371551]		MSeqDR	Known mitochondrial
ENSG00000134809	TIMM10	ENSG00000134809	TIMM10	translocase of inner mitochondrial membrane 10	MitoCarta3.0	literature, APEX_IMS, yeast mito homolog++, mito protein domain+, induction, coexpression++, MS/MS++	MIM	Mitochondria (Enhanced)		ENSG00000108826	MRPL27	mitochondrial ribosomal protein L27	PMID28435121_hESCs: 1 | PMID12592411_heart_0: 1 | PMID14651853_Sum: 1 | PMID17519225_T_leukemia_cell_line_0: 1 | PMID17705834_embryonic_stem_cell_line_0: 1 | PMID23956156_INS.1Beta_cell_line__0: 1 | PMID18348319_heart_0: 1 | PMID19567276_skeletal_muscle_0: 1 | PMID19700791_liver_0: 1 | PMID24708184_Sum: 4 | PMID26450961_Sum: 14 | PMID16615898_Sum: 1 | PMID16615899_liver_0: 1 | PMID23971408_neurob…	Characterised; APEX (matrix) [PMID:23371551]		MSeqDR	Known mitochondrial
ENSG00000130312	MRPL34	ENSG00000130312	MRPL34	mitochondrial ribosomal protein L34	MitoCarta3.0	literature, APEX_matrix, targetP signal, yeast mito homolog++, Rickettsial homolog, mito protein domain, induction, coexpression++, MS/MS	Matrix			ENSG00000143436	MRPL9	mitochondrial ribosomal protein L9	PMID28435121_hESCs: 1 | PMID12592411_heart_0: 1 | PMID17519225_T_leukemia_cell_line_0: 1 | PMID17705834_embryonic_stem_cell_line_0: 1 | PMID23956156_INS.1Beta_cell_line__0: 1 | PMID18348319_heart_0: 1 | PMID19567276_skeletal_muscle_0: 1 | PMID24708184_Sum: 4 | PMID26450961_Sum: 14 | PMID16615898_Sum: 1 | PMID26217684_brain_0: 1 | MS_Placenta_Sum: 1 | MS_Brain_Sum: 6 | MS_Skeletal_Muscle_Sum: 2 | …	Characterised; APEX (matrix) [PMID:23371551]		MSeqDR	Known mitochondrial
ENSG00000112651	MRPL2	ENSG00000112651	MRPL2	mitochondrial ribosomal protein L2	MitoCarta3.0	literature, APEX_matrix, targetP signal, yeast mito homolog++, Rickettsial homolog, mito protein domain, induction, coexpression++, MS/MS++	Matrix	Mitochondria (Approved)		ENSG00000181991	MRPS11	mitochondrial ribosomal protein S11	PMID28435121_hESCs: 1 | PMID12592411_heart_0: 1 | PMID17519225_T_leukemia_cell_line_0: 1 | PMID23956156_INS.1Beta_cell_line__0: 1 | PMID18348319_heart_0: 1 | PMID19567276_skeletal_muscle_0: 1 | PMID19700791_liver_0: 1 | PMID24708184_Sum: 3 | PMID26450961_Sum: 14 | PMID23971408_neuroblastoma_.SH.SY5Y._cell_line_0: 1 | MS_Placenta_Sum: 1 | MS_Brain_Sum: 4 | MS_Skeletal_Muscle_Sum: 2 | MS_Liver_Sum:…	Characterised		MSeqDR	Known mitochondrial
ENSG00000248098	BCKDHA	ENSG00000248098	BCKDHA	branched chain keto acid dehydrogenase E1 subunit alpha	MitoCarta3.0	literature, APEX_matrix, targetP signal+, yeast mito homolog+, Rickettsial homolog, mito protein domain+, coexpression+, MS/MS++	MIM			ENSG00000120333	MRPS14	mitochondrial ribosomal protein S14	PMID28435121_hESCs: 1 | PMID12592411_heart_0: 1 | PMID14651853_Sum: 1 | PMID17519225_T_leukemia_cell_line_0: 1 | PMID17705834_embryonic_stem_cell_line_0: 1 | PMID23956156_INS.1Beta_cell_line__0: 1 | PMID19567276_skeletal_muscle_0: 1 | PMID24708184_Sum: 4 | PMID26450961_Sum: 13 | PMID16615898_Sum: 1 | MS_Placenta_Sum: 1 | MS_Brain_Sum: 5 | MS_Skeletal_Muscle_Sum: 2 | MS_Liver_Sum: 1 | MS_Kidney_Su…	Characterised; APEX (matrix) [PMID:23371551]		MSeqDR	Known mitochondrial
ENSG00000173660	UQCRH	ENSG00000173660	UQCRH	ubiquinol-cytochrome c reductase hinge protein	MitoCarta3.0	literature, APEX_IMS, yeast mito homolog++, mito protein domain+, induction, coexpression++, MS/MS++	MIM			ENSG00000116898	MRPS15	mitochondrial ribosomal protein S15	PMID17519225_T_leukemia_cell_line_0: 1 | PMID17705834_embryonic_stem_cell_line_0: 1 | PMID23956156_INS.1Beta_cell_line__0: 1 | PMID18348319_heart_0: 1 | PMID19567276_skeletal_muscle_0: 1 | PMID24708184_Sum: 4 | PMID26450961_Sum: 14 | PMID26217684_brain_0: 1 | MS_Placenta_Sum: 1 | MS_Brain_Sum: 6 | MS_Skeletal_Muscle_Sum: 2 | MS_Liver_Sum: 1 | MS_Kidney_Sum: 1 | MS_Heart_Sum: 2 | MTS_Mean: 0.96523…	Characterised		MSeqDR	Known mitochondrial
ENSG00000146066	HIGD2A	ENSG00000146066	HIGD2A	HIG1 hypoxia inducible domain family member 2A	MitoCarta3.0	APEX_IMS, yeast mito homolog++, mito protein domain+, induction, coexpression++, MS/MS++	MIM	Mitochondria (Supported)		ENSG00000182180	MRPS16	mitochondrial ribosomal protein S16	PMID28435121_hESCs: 1 | PMID12592411_heart_0: 1 | PMID15253431_Sum: 1 | PMID17519225_T_leukemia_cell_line_0: 1 | PMID17705834_embryonic_stem_cell_line_0: 1 | PMID23956156_INS.1Beta_cell_line__0: 1 | PMID18348319_heart_0: 1 | PMID19567276_skeletal_muscle_0: 1 | PMID19700791_liver_0: 1 | PMID24708184_Sum: 4 | PMID26450961_Sum: 14 | PMID15986334_immortalized_lymphoblastoid_cell_line_0: 1 | MS_Placen…	Characterised; APEX (matrix) [PMID:23371551]		MSeqDR	Known mitochondrial
ENSG00000241837	ATP5PO	ENSG00000241837	ATP5PO	ATP synthase peripheral stalk subunit OSCP	MitoCarta3.0	literature, APEX_matrix, targetP signal, yeast mito homolog++, Rickettsial homolog, mito protein domain+, induction, MS/MS++	MIM	Mitochondria (Enhanced)		ENSG00000122140	MRPS2	mitochondrial ribosomal protein S2	PMID28435121_hESCs: 1 | PMID12592411_heart_0: 1 | PMID14651853_Sum: 1 | PMID17519225_T_leukemia_cell_line_0: 1 | PMID17705834_embryonic_stem_cell_line_0: 1 | PMID23956156_INS.1Beta_cell_line__0: 1 | PMID18348319_heart_0: 1 | PMID24708184_Sum: 4 | PMID26450961_Sum: 12 | PMID15598749_T_leukemia_cell_line_0: 1 | PMID15986334_immortalized_lymphoblastoid_cell_line_0: 1 | MS_Placenta_Sum: 1 | MS_Brain_…	Characterised; APEX (matrix) [PMID:23371551]		MSeqDR	Known mitochondrial
ENSG00000127884	ECHS1	ENSG00000127884	ECHS1	enoyl-CoA hydratase, short chain 1	MitoCarta3.0	literature, APEX_matrix, targetP signal+, yeast mito homolog+, Rickettsial homolog, mito protein domain, induction, coexpression+, MS/MS++	Matrix	Mitochondria (Enhanced)		ENSG00000131368	MRPS25	mitochondrial ribosomal protein S25	PMID12592411_heart_0: 1 | PMID17519225_T_leukemia_cell_line_0: 1 | PMID17705834_embryonic_stem_cell_line_0: 1 | PMID23956156_INS.1Beta_cell_line__0: 1 | PMID18348319_heart_0: 1 | PMID19567276_skeletal_muscle_0: 1 | PMID19700791_liver_0: 1 | PMID24708184_Sum: 4 | PMID26450961_Sum: 14 | PMID15598749_T_leukemia_cell_line_0: 1 | PMID23971408_neuroblastoma_.SH.SY5Y._cell_line_0: 1 | PMID26217684_brain…	Characterised; APEX (matrix) [PMID:23371551]		MSeqDR	Known mitochondrial
ENSG00000050426	LETMD1	ENSG00000050426	LETMD1	LETM1 domain containing 1	MitoCarta3.0	GFP, targetP signal+, yeast mito homolog+, mito protein domain+, induction, coexpression, MS/MS++	Membrane	Mitochondria (Supported)		ENSG00000125901	MRPS26	mitochondrial ribosomal protein S26	PMID28435121_hESCs: 1 | PMID17519225_T_leukemia_cell_line_0: 1 | PMID17705834_embryonic_stem_cell_line_0: 1 | PMID18348319_heart_0: 1 | PMID19567276_skeletal_muscle_0: 1 | PMID24708184_Sum: 4 | PMID26450961_Sum: 14 | PMID15598749_T_leukemia_cell_line_0: 1 | PMID15986334_immortalized_lymphoblastoid_cell_line_0: 1 | PMID26217684_brain_0: 1 | MS_Placenta_Sum: 1 | MS_Brain_Sum: 6 | MS_Skeletal_Muscle…	Characterised; APEX (matrix) [PMID:23371551]		MSeqDR	Known mitochondrial
ENSG00000111775	COX6A1	ENSG00000111775	COX6A1	cytochrome c oxidase subunit 6A1	MitoCarta3.0	literature, targetP signal+, yeast mito homolog+, mito protein domain+, induction, coexpression, MS/MS++	MIM	Mitochondria (Supported)		ENSG00000147586	MRPS28	mitochondrial ribosomal protein S28	PMID28435121_hESCs: 1 | PMID12592411_heart_0: 1 | PMID17519225_T_leukemia_cell_line_0: 1 | PMID17705834_embryonic_stem_cell_line_0: 1 | PMID23956156_INS.1Beta_cell_line__0: 1 | PMID18348319_heart_0: 1 | PMID19567276_skeletal_muscle_0: 1 | PMID24708184_Sum: 4 | PMID26450961_Sum: 14 | PMID15501831_Sum: 2 | PMID15598749_T_leukemia_cell_line_0: 1 | MS_Placenta_Sum: 1 | MS_Brain_Sum: 5 | MS_Skeletal_M…	Characterised		MSeqDR	Known mitochondrial
ENSG00000014919	COX15	ENSG00000014919	COX15	cytochrome c oxidase assembly homolog COX15	MitoCarta3.0	literature, targetP signal, yeast mito homolog++, Rickettsial homolog, mito protein domain+, coexpression++, MS/MS	MIM	Mitochondria (Supported)		ENSG00000125445	MRPS7	mitochondrial ribosomal protein S7	PMID28435121_hESCs: 1 | PMID12592411_heart_0: 1 | PMID17519225_T_leukemia_cell_line_0: 1 | PMID17705834_embryonic_stem_cell_line_0: 1 | PMID23956156_INS.1Beta_cell_line__0: 1 | PMID18348319_heart_0: 1 | PMID19567276_skeletal_muscle_0: 1 | PMID19700791_liver_0: 1 | PMID24708184_Sum: 4 | PMID26450961_Sum: 14 | PMID15501831_Sum: 1 | PMID16615899_liver_0: 1 | PMID23971408_neuroblastoma_.SH.SY5Y._cell…	Characterised; APEX (matrix) [PMID:23371551]		MSeqDR	Known mitochondrial
ENSG00000141385	AFG3L2	ENSG00000141385	AFG3L2	AFG3 like matrix AAA peptidase subunit 2	MitoCarta3.0	literature, APEX_matrix, targetP signal, Rickettsial homolog, mito protein domain+, induction, coexpression++, MS/MS++	MIM	Mitochondria (Supported)		ENSG00000135972	MRPS9	mitochondrial ribosomal protein S9	PMID28435121_hESCs: 1 | PMID12592411_heart_0: 1 | PMID17519225_T_leukemia_cell_line_0: 1 | PMID17705834_embryonic_stem_cell_line_0: 1 | PMID23956156_INS.1Beta_cell_line__0: 1 | PMID18348319_heart_0: 1 | PMID19567276_skeletal_muscle_0: 1 | PMID19700791_liver_0: 1 | PMID24708184_Sum: 4 | PMID26450961_Sum: 14 | PMID15598749_T_leukemia_cell_line_0: 1 | MS_Placenta_Sum: 1 | MS_Brain_Sum: 5 | MS_Skelet…	Characterised; APEX (matrix) [PMID:23371551]		MSeqDR	Known mitochondrial
ENSG00000084754	HADHA	ENSG00000084754	HADHA	hydroxyacyl-CoA dehydrogenase trifunctional multienzyme complex subunit alpha	MitoCarta3.0	literature, APEX_matrix, targetP signal+, yeast mito homolog+, Rickettsial homolog, mito protein domain, coexpression++, MS/MS++	MIM	Mitochondria (Enhanced)		ENSG00000228253	MT-ATP8	mitochondrially encoded ATP synthase 8	PMID12592411_heart_0: 1 | PMID14651853_Sum: 3 | PMID15253431_Sum: 1 | PMID16415296_unknown_0: 1 | PMID17705834_embryonic_stem_cell_line_0: 1 | PMID23956156_INS.1Beta_cell_line__0: 1 | PMID18348319_heart_0: 1 | PMID19567276_skeletal_muscle_0: 1 | PMID19700791_liver_0: 1 | PMID24708184_Sum: 4 | PMID26450961_Sum: 14 | PMID17000643_Sum: 1 | PMID23971408_neuroblastoma_.SH.SY5Y._cell_line_0: 1 | PMID26…	Characterised; MitoCore;		MSeqDR	Known mitochondrial
ENSG00000140374	ETFA	ENSG00000140374	ETFA	electron transfer flavoprotein subunit alpha	MitoCarta3.0	literature, APEX_matrix, targetP signal, yeast mito homolog++, mito protein domain, induction, coexpression++, MS/MS++	Matrix	Mitochondria (Enhanced)		ENSG00000085760	MTIF2	mitochondrial translational initiation factor 2	PMID28435121_hESCs: 1 | PMID17705834_embryonic_stem_cell_line_0: 1 | PMID23956156_INS.1Beta_cell_line__0: 1 | PMID18348319_heart_0: 1 | PMID19567276_skeletal_muscle_0: 1 | PMID19700791_liver_0: 1 | PMID24708184_Sum: 4 | PMID26450961_Sum: 14 | MS_Placenta_Sum: 1 | MS_Brain_Sum: 5 | MS_Skeletal_Muscle_Sum: 2 | MS_Liver_Sum: 2 | MS_Kidney_Sum: 1 | MS_Heart_Sum: 2 | MTS_Mean: 0.8532 | hela_subcell_lo…	Characterised; APEX (matrix) [PMID:23371551]		MSeqDR	Known mitochondrial
ENSG00000115286	NDUFS7	ENSG00000115286	NDUFS7	NADH:ubiquinone oxidoreductase core subunit S7	MitoCarta3.0	literature, APEX_matrix, targetP signal+, Rickettsial homolog, mito protein domain, induction, coexpression++, MS/MS++	MIM			ENSG00000174886	NDUFA11	NADH dehydrogenase (ubiquinone) 1 alpha subcomplex, 11, 14.7kDa	PMID28435121_hESCs: 1 | PMID12592411_heart_0: 1 | PMID14651853_Sum: 4 | PMID15253431_Sum: 1 | PMID16415296_unknown_0: 1 | PMID17519225_T_leukemia_cell_line_0: 1 | PMID17705834_embryonic_stem_cell_line_0: 1 | PMID18348319_heart_0: 1 | PMID19567276_skeletal_muscle_0: 1 | PMID19700791_liver_0: 1 | PMID24708184_Sum: 4 | PMID26450961_Sum: 14 | PMID16615898_Sum: 1 | PMID23971408_neuroblastoma_.SH.SY5Y.…	Characterised; MitoCore; APEX (IMS) [PMID:25002142]		MSeqDR	Known mitochondrial
ENSG00000157184	CPT2	ENSG00000157184	CPT2	carnitine palmitoyltransferase 2	MitoCarta3.0	literature, APEX_matrix, targetP signal+, yeast mito homolog++, mito protein domain, induction, coexpression+, MS/MS++	MIM	Mitochondria;Nucleoli;Nucleoplasm (Supported)		ENSG00000131495	NDUFA2	NADH dehydrogenase (ubiquinone) 1 alpha subcomplex, 2, 8kDa	PMID28435121_hESCs: 1 | PMID12592411_heart_0: 1 | PMID14651853_Sum: 4 | PMID15253431_Sum: 1 | PMID17519225_T_leukemia_cell_line_0: 1 | PMID17705834_embryonic_stem_cell_line_0: 1 | PMID23956156_INS.1Beta_cell_line__0: 1 | PMID18348319_heart_0: 1 | PMID19567276_skeletal_muscle_0: 1 | PMID19700791_liver_0: 1 | PMID24708184_Sum: 4 | PMID26450961_Sum: 14 | PMID12210211_Sum: 1 | PMID16615898_Sum: 4 | P…	Characterised; MitoCore; APEX (matrix) [PMID:23371551]		MSeqDR	Known mitochondrial
ENSG00000083123	BCKDHB	ENSG00000083123	BCKDHB	branched chain keto acid dehydrogenase E1 subunit beta	MitoCarta3.0	literature, APEX_matrix, targetP signal, yeast mito homolog+, Rickettsial homolog, mito protein domain+, coexpression+, MS/MS++	MIM	Mitochondria (Supported)		ENSG00000184983	NDUFA6	NADH dehydrogenase (ubiquinone) 1 alpha subcomplex, 6, 14kDa	PMID12592411_heart_0: 1 | PMID14651853_Sum: 4 | PMID15253431_Sum: 2 | PMID17519225_T_leukemia_cell_line_0: 1 | PMID17705834_embryonic_stem_cell_line_0: 1 | PMID23956156_INS.1Beta_cell_line__0: 1 | PMID18348319_heart_0: 1 | PMID19567276_skeletal_muscle_0: 1 | PMID19700791_liver_0: 1 | PMID24708184_Sum: 4 | PMID26450961_Sum: 14 | PMID15986334_immortalized_lymphoblastoid_cell_line_0: 1 | PMID1661589…	Characterised; MitoCore; APEX (matrix) [PMID:23371551]		MSeqDR	Known mitochondrial
ENSG00000101365	IDH3B	ENSG00000101365	IDH3B	isocitrate dehydrogenase (NAD(+)) 3 non-catalytic subunit beta	MitoCarta3.0	literature, APEX_matrix, targetP signal+, yeast mito homolog+, Rickettsial homolog, mito protein domain, induction, coexpression, MS/MS++	Matrix	Mitochondria (Enhanced)		ENSG00000004779	NDUFAB1	NADH dehydrogenase (ubiquinone) 1, alpha/beta subcomplex, 1, 8kDa	PMID12592411_heart_0: 1 | PMID14651853_Sum: 4 | PMID15253431_Sum: 2 | PMID17705834_embryonic_stem_cell_line_0: 1 | PMID23956156_INS.1Beta_cell_line__0: 1 | PMID18348319_heart_0: 1 | PMID19567276_skeletal_muscle_0: 1 | PMID19700791_liver_0: 1 | PMID24708184_Sum: 4 | PMID26450961_Sum: 14 | PMID16615898_Sum: 1 | PMID16615899_liver_0: 1 | PMID23971408_neuroblastoma_.SH.SY5Y._cell_line_0: 1 | MS_Place…	Characterised; MitoCore; APEX (matrix) [PMID:23371551]		MSeqDR	Known mitochondrial
ENSG00000011376	LARS2	ENSG00000011376	LARS2	leucyl-tRNA synthetase 2, mitochondrial	MitoCarta3.0	literature, APEX_matrix, targetP signal, yeast mito homolog++, Rickettsial homolog, mito protein domain, coexpression++, MS/MS++	Matrix	Mitochondria (Supported)		ENSG00000123545	NDUFAF4	NADH dehydrogenase (ubiquinone) complex I, assembly factor 4	PMID28435121_hESCs: 1 | PMID16415296_unknown_0: 1 | PMID17519225_T_leukemia_cell_line_0: 1 | PMID17705834_embryonic_stem_cell_line_0: 1 | PMID23956156_INS.1Beta_cell_line__0: 1 | PMID18348319_heart_0: 1 | PMID19567276_skeletal_muscle_0: 1 | PMID19700791_liver_0: 1 | PMID24708184_Sum: 4 | PMID26450961_Sum: 14 | PMID17000643_Sum: 2 | PMID23971408_neuroblastoma_.SH.SY5Y._cell_line_0: 1 | PMID2621768…	OMIM:611776; APEX (matrix) [PMID:23371551]		MSeqDR	Known mitochondrial
ENSG00000122971	ACADS	ENSG00000122971	ACADS	acyl-CoA dehydrogenase short chain	MitoCarta3.0	literature, APEX_matrix, targetP signal+, mito protein domain+, induction, coexpression++, MS/MS++	Matrix	Mitochondria (Enhanced)		ENSG00000147123	NDUFB11	NADH dehydrogenase (ubiquinone) 1 beta subcomplex, 11, 17.3kDa	PMID12592411_heart_0: 1 | PMID14651853_Sum: 1 | PMID15253431_Sum: 1 | PMID17705834_embryonic_stem_cell_line_0: 1 | PMID23956156_INS.1Beta_cell_line__0: 1 | PMID18348319_heart_0: 1 | PMID19567276_skeletal_muscle_0: 1 | PMID19700791_liver_0: 1 | PMID24708184_Sum: 4 | PMID26450961_Sum: 14 | PMID15598749_T_leukemia_cell_line_0: 1 | MS_Placenta_Sum: 1 | MS_Brain_Sum: 5 | MS_Skeletal_Muscle_Sum: 2 | MS…	Characterised; MitoCore; APEX (matrix) [PMID:23371551]; APEX (IMS) [PMID:25002142]; APEX (OMM) [PMID:28441135]		MSeqDR	Known mitochondrial
ENSG00000168924	LETM1	ENSG00000168924	LETM1	leucine zipper and EF-hand containing transmembrane protein 1	MitoCarta3.0	literature, APEX_IMS, APEX_matrix, targetP signal, yeast mito homolog+, mito protein domain+, coexpression++, MS/MS++	MIM	Mitochondria (Supported)		ENSG00000164258	NDUFS4	NADH dehydrogenase (ubiquinone) Fe-S protein 4, 18kDa (NADH-coenzyme Q reductase)	PMID12592411_heart_0: 1 | PMID14651853_Sum: 4 | PMID15253431_Sum: 1 | PMID16415296_unknown_0: 1 | PMID17519225_T_leukemia_cell_line_0: 1 | PMID17705834_embryonic_stem_cell_line_0: 1 | PMID23956156_INS.1Beta_cell_line__0: 1 | PMID18348319_heart_0: 1 | PMID19567276_skeletal_muscle_0: 1 | PMID19700791_liver_0: 1 | PMID24708184_Sum: 3 | PMID26450961_Sum: 14 | PMID12210211_Sum: 1 | PMID15598749_T_leuk…	Characterised; MitoCore; APEX (matrix) [PMID:23371551]		MSeqDR	Known mitochondrial
ENSG00000169020	ATP5ME	ENSG00000169020	ATP5ME	ATP synthase membrane subunit e	MitoCarta3.0	literature, APEX_IMS, yeast mito homolog++, mito protein domain+, coexpression++, MS/MS++	MIM	Mitochondria (Supported)		ENSG00000162600	OMA1	OMA1 zinc metallopeptidase	PMID28435121_hESCs: 1 | PMID18348319_heart_0: 1 | PMID19567276_skeletal_muscle_0: 1 | PMID26450961_Sum: 3 | MS_Skeletal_Muscle_Sum: 2 | MS_Heart_Sum: 1 | MTS_Mean: 0.7854375 | hela_subcell_location_Mitochondrion: 1 | HPA_Mitochondria: 1 | HPA_NonMitochondria: 1 | YeastMitoEvidenceGFP: 1 | MammalMitoEvidenceGFP: 1 | compartments_knowledge_difference: 2.8 | Cluh_Enrichment: 1 | Comm_Mito_Ratio: 1 |	Characterised; APEX (IMS) [PMID:25002142]; APEX (OMM) [PMID:28441135]		MSeqDR	Known mitochondrial
ENSG00000198836	OPA1	ENSG00000198836	OPA1	OPA1 mitochondrial dynamin like GTPase	MitoCarta3.0	literature, APEX_IMS, targetP signal, yeast mito homolog++, mito protein domain, induction, coexpression++, MS/MS++	MIM	Mitochondria;Nucleoplasm (Supported)		ENSG00000198836	OPA1	optic atrophy 1 (autosomal dominant)	PMID28435121_hESCs: 1 | PMID12592411_heart_0: 1 | PMID14651853_Sum: 1 | PMID16415296_unknown_0: 1 | PMID17519225_T_leukemia_cell_line_0: 1 | PMID17705834_embryonic_stem_cell_line_0: 1 | PMID23956156_INS.1Beta_cell_line__0: 1 | PMID18348319_heart_0: 1 | PMID19567276_skeletal_muscle_0: 1 | PMID19700791_liver_0: 1 | PMID24708184_Sum: 4 | PMID26450961_Sum: 14 | PMID15598749_T_leukemia_cell_line_0: 1 …	OMIM:605290; APEX (OMM) [PMID:28441135]; APEX (IMS) [PMID:25002142]		MSeqDR	Known mitochondrial
ENSG00000148090	AUH	ENSG00000148090	AUH	AU RNA binding methylglutaconyl-CoA hydratase	MitoCarta3.0	literature, APEX_matrix, yeast mito homolog+, Rickettsial homolog, mito protein domain, induction, coexpression++, MS/MS++	Matrix			ENSG00000083720	OXCT1	3-oxoacid CoA transferase 1	PMID28435121_hESCs: 1 | PMID12592411_heart_0: 1 | PMID14651853_Sum: 3 | PMID15253431_Sum: 2 | PMID17519225_T_leukemia_cell_line_0: 1 | PMID17705834_embryonic_stem_cell_line_0: 1 | PMID23956156_INS.1Beta_cell_line__0: 1 | PMID18348319_heart_0: 1 | PMID19567276_skeletal_muscle_0: 1 | PMID24708184_Sum: 4 | PMID26450961_Sum: 13 | PMID12652598_neuroblastoma_cell_line_IMR.32_0: 1 | PMID15501831_Sum: 1 …	Characterised; MitoCore; APEX (matrix) [PMID:23371551]		MSeqDR	Known mitochondrial
ENSG00000163541	SUCLG1	ENSG00000163541	SUCLG1	succinate-CoA ligase GDP/ADP-forming subunit alpha	MitoCarta3.0	yeast mito homolog+, Rickettsial homolog, mito protein domain, induction, coexpression++, MS/MS++	Matrix	Mitochondria (Supported)		ENSG00000173599	PC	pyruvate carboxylase	MONOS_Homolog: 1 | PMID14651853_Sum: 4 | PMID16415296_unknown_0: 1 | PMID17519225_T_leukemia_cell_line_0: 1 | PMID17705834_embryonic_stem_cell_line_0: 1 | PMID23956156_INS.1Beta_cell_line__0: 1 | PMID18348319_heart_0: 1 | PMID19700791_liver_0: 1 | PMID24708184_Sum: 4 | PMID26450961_Sum: 14 | PMID11840540_liver_0: 1 | PMID12865426_liver_0: 1 | PMID15598749_T_leukemia_cell_line_0: 1 | PMID16615898_…	Characterised; MitoCore;		MSeqDR	Known mitochondrial
ENSG00000178127	NDUFV2	ENSG00000178127	NDUFV2	NADH:ubiquinone oxidoreductase core subunit V2	MitoCarta3.0	literature, APEX_matrix, targetP signal+, Rickettsial homolog, induction, coexpression++, MS/MS++	MIM	Mitochondria (Supported)		ENSG00000114054	PCCB	propionyl CoA carboxylase, beta polypeptide	PMID28435121_hESCs: 1 | PMID12592411_heart_0: 1 | PMID14651853_Sum: 1 | PMID15253431_Sum: 1 | PMID16415296_unknown_0: 1 | PMID23956156_INS.1Beta_cell_line__0: 1 | PMID18348319_heart_0: 1 | PMID19567276_skeletal_muscle_0: 1 | PMID19700791_liver_0: 1 | PMID24708184_Sum: 4 | PMID26450961_Sum: 14 | PMID11840540_liver_0: 1 | PMID12652598_neuroblastoma_cell_line_IMR.32_0: 1 | PMID16615898_Sum: 5 | PMID…	Characterised; MitoCore;		MSeqDR	Known mitochondrial
ENSG00000119723	COQ6	ENSG00000119723	COQ6	coenzyme Q6, monooxygenase	MitoCarta3.0	literature, APEX_matrix, targetP signal+, yeast mito homolog++, Rickettsial homolog, mito protein domain, induction, coexpression+, MS/MS+	MIM			ENSG00000110435	PDHX	pyruvate dehydrogenase complex, component X	PMID12592411_heart_0: 1 | PMID14651853_Sum: 1 | PMID15253431_Sum: 2 | PMID16415296_unknown_0: 1 | PMID17705834_embryonic_stem_cell_line_0: 1 | PMID23956156_INS.1Beta_cell_line__0: 1 | PMID18348319_heart_0: 1 | PMID19567276_skeletal_muscle_0: 1 | PMID19700791_liver_0: 1 | PMID24708184_Sum: 4 | PMID26450961_Sum: 14 | PMID12652598_neuroblastoma_cell_line_IMR.32_0: 1 | PMID15501831_Sum: 1 | PMID16615…	Characterised; APEX (matrix) [PMID:23371551]		MSeqDR	Known mitochondrial
ENSG00000055950	MRPL43	ENSG00000055950	MRPL43	mitochondrial ribosomal protein L43	MitoCarta3.0	literature, targetP signal+, yeast mito homolog++, mito protein domain, induction, coexpression, MS/MS++	Matrix	Mitochondria;Nucleoplasm (Approved)		ENSG00000107959	PITRM1	pitrilysin metallopeptidase 1	PMID12592411_heart_0: 1 | PMID17705834_embryonic_stem_cell_line_0: 1 | PMID23956156_INS.1Beta_cell_line__0: 1 | PMID18348319_heart_0: 1 | PMID19700791_liver_0: 1 | PMID24708184_Sum: 4 | PMID26450961_Sum: 14 | PMID15598749_T_leukemia_cell_line_0: 1 | PMID16615898_Sum: 6 | MS_Placenta_Sum: 2 | MS_Brain_Sum: 6 | MS_Skeletal_Muscle_Sum: 1 | MS_Liver_Sum: 3 | MS_Kidney_Sum: 2 | MS_Heart_Sum: 4 | MTS_M…	Characterised; APEX (matrix) [PMID:23371551]		MSeqDR	Known mitochondrial
ENSG00000106077	ABHD11	ENSG00000106077	ABHD11	abhydrolase domain containing 11	MitoCarta3.0	literature, APEX_matrix, targetP signal+, yeast mito homolog++, Rickettsial homolog, mito protein domain, coexpression+, MS/MS++	Matrix	Mitochondria (Supported)		ENSG00000105819	PMPCB	peptidase (mitochondrial processing) beta	PMID28435121_hESCs: 1 | PMID12592411_heart_0: 1 | PMID16415296_unknown_0: 1 | PMID17519225_T_leukemia_cell_line_0: 1 | PMID17705834_embryonic_stem_cell_line_0: 1 | PMID23956156_INS.1Beta_cell_line__0: 1 | PMID18348319_heart_0: 1 | PMID19567276_skeletal_muscle_0: 1 | PMID19700791_liver_0: 1 | PMID24708184_Sum: 4 | PMID26450961_Sum: 14 | PMID11840540_liver_0: 1 | PMID12652598_neuroblastoma_cell_lin…	Characterised; APEX (matrix) [PMID:23371551]		MSeqDR	Known mitochondrial
ENSG00000154723	ATP5PF	ENSG00000154723	ATP5PF	ATP synthase peripheral stalk subunit F6	MitoCarta3.0	literature, APEX_IMS, targetP signal+, mito protein domain+, induction, coexpression++, MS/MS++	MIM	Mitochondria (Supported)		ENSG00000132300	PTCD3	pentatricopeptide repeat domain 3	PMID28435121_hESCs: 1 | PMID17519225_T_leukemia_cell_line_0: 1 | PMID17705834_embryonic_stem_cell_line_0: 1 | PMID23956156_INS.1Beta_cell_line__0: 1 | PMID18348319_heart_0: 1 | PMID19567276_skeletal_muscle_0: 1 | PMID19700791_liver_0: 1 | PMID24708184_Sum: 4 | PMID26450961_Sum: 14 | MS_Placenta_Sum: 1 | MS_Brain_Sum: 5 | MS_Skeletal_Muscle_Sum: 2 | MS_Liver_Sum: 2 | MS_Kidney_Sum: 1 | MS_Heart_Su…	Characterised; APEX (matrix) [PMID:23371551]		MSeqDR	Known mitochondrial
ENSG00000166136	NDUFB8	ENSG00000166136	NDUFB8	NADH:ubiquinone oxidoreductase subunit B8	MitoCarta3.0	literature, APEX_IMS, APEX_matrix, targetP signal+, mito protein domain+, induction, coexpression++, MS/MS++	MIM	Mitochondria (Approved)		ENSG00000133028	SCO1	SCO1 cytochrome c oxidase assembly protein	PMID28435121_hESCs: 1 | PMID12592411_heart_0: 1 | PMID17519225_T_leukemia_cell_line_0: 1 | PMID18348319_heart_0: 1 | PMID19567276_skeletal_muscle_0: 1 | PMID19700791_liver_0: 1 | PMID24708184_Sum: 4 | PMID26450961_Sum: 12 | PMID15598749_T_leukemia_cell_line_0: 1 | MS_Placenta_Sum: 1 | MS_Brain_Sum: 5 | MS_Skeletal_Muscle_Sum: 1 | MS_Liver_Sum: 2 | MS_Heart_Sum: 3 | MTS_Mean: 0.73634375 | hela_sub…	Characterised; APEX (matrix) [PMID:23371551]; APEX (IMS) [PMID:25002142]; APEX (OMM) [PMID:28441135]		MSeqDR	Known mitochondrial
ENSG00000196365	LONP1	ENSG00000196365	LONP1	lon peptidase 1, mitochondrial	MitoCarta3.0	literature, APEX_matrix, targetP signal+, yeast mito homolog+, Rickettsial homolog, mito protein domain, induction, coexpression, MS/MS++	Matrix	Mitochondria (Enhanced)		ENSG00000117118	SDHB	succinate dehydrogenase complex, subunit B, iron sulfur (Ip)	PMID28435121_hESCs: 1 | PMID12592411_heart_0: 1 | PMID14651853_Sum: 4 | PMID15253431_Sum: 1 | PMID16415296_unknown_0: 1 | PMID17519225_T_leukemia_cell_line_0: 1 | PMID17705834_embryonic_stem_cell_line_0: 1 | PMID23956156_INS.1Beta_cell_line__0: 1 | PMID18348319_heart_0: 1 | PMID19567276_skeletal_muscle_0: 1 | PMID19700791_liver_0: 1 | PMID24708184_Sum: 4 | PMID26450961_Sum: 14 | PMID12210211_Sum:…	Characterised; MitoCore; APEX (matrix) [PMID:23371551]		MSeqDR	Known mitochondrial
ENSG00000091140	DLD	ENSG00000091140	DLD	dihydrolipoamide dehydrogenase	MitoCarta3.0	literature, APEX_matrix, targetP signal, yeast mito homolog, Rickettsial homolog, mito protein domain, induction, coexpression++, MS/MS++	Matrix	Mitochondria (Supported)		ENSG00000143252	SDHC	succinate dehydrogenase complex, subunit C, integral membrane protein, 15kDa	PMID28435121_hESCs: 1 | PMID12592411_heart_0: 1 | PMID14651853_Sum: 1 | PMID15253431_Sum: 1 | PMID16415296_unknown_0: 1 | PMID17519225_T_leukemia_cell_line_0: 1 | PMID17705834_embryonic_stem_cell_line_0: 1 | PMID23956156_INS.1Beta_cell_line__0: 1 | PMID18348319_heart_0: 1 | PMID19567276_skeletal_muscle_0: 1 | PMID19700791_liver_0: 1 | PMID24708184_Sum: 4 | PMID26450961_Sum: 14 | PMID12210211_Sum:…	Characterised; MitoCore;		MSeqDR	Known mitochondrial
ENSG00000156709	AIFM1	ENSG00000156709	AIFM1	apoptosis inducing factor mitochondria associated 1	MitoCarta3.0	literature, APEX_IMS, targetP signal, Rickettsial homolog, mito protein domain, induction, coexpression++, MS/MS++	MIM			ENSG00000148290	SURF1	surfeit 1	PMID28435121_hESCs: 1 | PMID17705834_embryonic_stem_cell_line_0: 1 | PMID23956156_INS.1Beta_cell_line__0: 1 | PMID18348319_heart_0: 1 | PMID19567276_skeletal_muscle_0: 1 | PMID19700791_liver_0: 1 | PMID24708184_Sum: 4 | PMID26450961_Sum: 12 | MS_Placenta_Sum: 1 | MS_Brain_Sum: 5 | MS_Skeletal_Muscle_Sum: 1 | MS_Liver_Sum: 2 | MS_Kidney_Sum: 1 | MS_Heart_Sum: 1 | MTS_Mean: 0.8376375 | hela_subcell…	OMIM:185620		MSeqDR	Known mitochondrial
ENSG00000134463	ECHDC3	ENSG00000134463	ECHDC3	enoyl-CoA hydratase domain containing 3	MitoCarta3.0	targetP signal+, yeast mito homolog+, Rickettsial homolog, mito protein domain, induction, coexpression, MS/MS++	Matrix			ENSG00000136270	TBRG4	transforming growth factor beta regulator 4	PMID16415296_unknown_0: 1 | PMID17519225_T_leukemia_cell_line_0: 1 | PMID17705834_embryonic_stem_cell_line_0: 1 | PMID23956156_INS.1Beta_cell_line__0: 1 | PMID19567276_skeletal_muscle_0: 1 | PMID19700791_liver_0: 1 | PMID24708184_Sum: 4 | PMID26450961_Sum: 14 | PMID15598749_T_leukemia_cell_line_0: 1 | PMID16615898_Sum: 1 | PMID23971408_neuroblastoma_.SH.SY5Y._cell_line_0: 1 | PMID26217684_brain_0…	FASTKD1 and FASTKD4 have opposite effects on expression of specific mitochondrial RNAs, depending upon their endonuclease-like RAP domain [PMID:28335001]; OMIM:611325; APEX (matrix) [PMID:23371551]; Aka FASTKD4		MSeqDR	Known mitochondrial
ENSG00000155008	APOOL	ENSG00000155008	APOOL	apolipoprotein O like	MitoCarta3.0	literature, yeast mito homolog, mito protein domain+, induction, coexpression++, MS/MS++	MIM	Mitochondria (Approved)		ENSG00000075336	TIMM21	translocase of inner mitochondrial membrane 21 homolog (yeast)	PMID28435121_hESCs: 1 | PMID12592411_heart_0: 1 | PMID15253431_Sum: 1 | PMID17705834_embryonic_stem_cell_line_0: 1 | PMID23956156_INS.1Beta_cell_line__0: 1 | PMID18348319_heart_0: 1 | PMID19567276_skeletal_muscle_0: 1 | PMID26450961_Sum: 12 | PMID26217684_brain_0: 1 | MS_Placenta_Sum: 1 | MS_Brain_Sum: 4 | MS_Skeletal_Muscle_Sum: 2 | MS_Liver_Sum: 1 | MS_Heart_Sum: 4 | MTS_Mean: 0.70345625 | hela…	Characterised; APEX (IMS) [PMID:25002142]		#N/A	Known mitochondrial
ENSG00000159111	MRPL10	ENSG00000159111	MRPL10	mitochondrial ribosomal protein L10	MitoCarta3.0	literature, APEX_matrix, targetP signal, yeast mito homolog++, Rickettsial homolog, mito protein domain, coexpression+, MS/MS++	Matrix	Mitochondria (Enhanced)		ENSG00000104980	TIMM44	translocase of inner mitochondrial membrane 44 homolog (yeast)	PMID28435121_hESCs: 1 | PMID14651853_Sum: 2 | PMID16415296_unknown_0: 1 | PMID17519225_T_leukemia_cell_line_0: 1 | PMID17705834_embryonic_stem_cell_line_0: 1 | PMID23956156_INS.1Beta_cell_line__0: 1 | PMID18348319_heart_0: 1 | PMID19567276_skeletal_muscle_0: 1 | PMID19700791_liver_0: 1 | PMID24708184_Sum: 4 | PMID26450961_Sum: 14 | PMID12865426_liver_0: 1 | PMID15501831_Sum: 2 | PMID15598749_T_le…	Characterised; APEX (matrix) [PMID:23371551]		MSeqDR	Known mitochondrial
ENSG00000148187	MRRF	ENSG00000148187	MRRF	mitochondrial ribosome recycling factor	MitoCarta3.0	literature, APEX_matrix, targetP signal+, yeast mito homolog++, Rickettsial homolog, mito protein domain, coexpression, MS/MS++	Matrix	Cytokinetic bridge;Microtubules (Approved)		ENSG00000178307	TMEM11	transmembrane protein 11	PMID28435121_hESCs: 1 | PMID15253431_Sum: 1 | PMID17519225_T_leukemia_cell_line_0: 1 | PMID17705834_embryonic_stem_cell_line_0: 1 | PMID23956156_INS.1Beta_cell_line__0: 1 | PMID18348319_heart_0: 1 | PMID19567276_skeletal_muscle_0: 1 | PMID19700791_liver_0: 1 | PMID24708184_Sum: 4 | PMID26450961_Sum: 14 | PMID15598749_T_leukemia_cell_line_0: 1 | PMID16615898_Sum: 1 | PMID26217684_brain_0: 1 | MS_P…	Characterised; APEX (OMM) [PMID:28441135]		MSeqDR	Known mitochondrial
ENSG00000110717	NDUFS8	ENSG00000110717	NDUFS8	NADH:ubiquinone oxidoreductase core subunit S8	MitoCarta3.0	literature, APEX_matrix, targetP signal, Rickettsial homolog, mito protein domain, induction, coexpression++, MS/MS++	MIM	Mitochondria (Supported)		ENSG00000175606	TMEM70	transmembrane protein 70	PMID28435121_hESCs: 1 | PMID12592411_heart_0: 1 | PMID17519225_T_leukemia_cell_line_0: 1 | PMID23956156_INS.1Beta_cell_line__0: 1 | PMID19567276_skeletal_muscle_0: 1 | PMID24708184_Sum: 3 | PMID26450961_Sum: 13 | MS_Placenta_Sum: 1 | MS_Brain_Sum: 4 | MS_Skeletal_Muscle_Sum: 2 | MS_Liver_Sum: 1 | MS_Heart_Sum: 2 | MTS_Mean: 0.7113375 | hela_subcell_location_Mitochondrion: 1 | HPA_Mitochondria: 1 …	Characterised; APEX (matrix) [PMID:23371551]		MSeqDR	Known mitochondrial
ENSG00000117054	ACADM	ENSG00000117054	ACADM	acyl-CoA dehydrogenase medium chain	MitoCarta3.0	literature, APEX_matrix, targetP signal, mito protein domain+, induction, coexpression++, MS/MS++	Matrix	Mitochondria (Enhanced)		ENSG00000100216	TOMM22	translocase of outer mitochondrial membrane 22 homolog (yeast)	PMID28435121_hESCs: 1 | PMID12592411_heart_0: 1 | PMID15253431_Sum: 1 | PMID16415296_unknown_0: 1 | PMID17519225_T_leukemia_cell_line_0: 1 | PMID17705834_embryonic_stem_cell_line_0: 1 | PMID23956156_INS.1Beta_cell_line__0: 1 | PMID18348319_heart_0: 1 | PMID19567276_skeletal_muscle_0: 1 | PMID19700791_liver_0: 1 | PMID24708184_Sum: 4 | PMID26450961_Sum: 14 | PMID12865426_liver_0: 1 | PMID15501831_…	Characterised		MSeqDR	Known mitochondrial
ENSG00000132305	IMMT	ENSG00000132305	IMMT	inner membrane mitochondrial protein	MitoCarta3.0	literature, targetP signal, yeast mito homolog, mito protein domain+, coexpression++, MS/MS++	MIM	Mitochondria (Enhanced)		ENSG00000184470	TXNRD2	thioredoxin reductase 2	PMID12592411_heart_0: 1 | PMID14651853_Sum: 1 | PMID16415296_unknown_0: 1 | PMID17705834_embryonic_stem_cell_line_0: 1 | PMID23956156_INS.1Beta_cell_line__0: 1 | PMID18348319_heart_0: 1 | PMID19567276_skeletal_muscle_0: 1 | PMID19700791_liver_0: 1 | PMID24708184_Sum: 2 | PMID26450961_Sum: 12 | PMID12601808_placenta_0: 1 | PMID16615898_Sum: 4 | PMID16615899_liver_0: 1 | PMID26217684_brain_0: 1 | M…	Characterised; APEX (matrix) [PMID:23371551]		MSeqDR	Known mitochondrial
ENSG00000100575	TIMM9	ENSG00000100575	TIMM9	translocase of inner mitochondrial membrane 9	MitoCarta3.0	literature, APEX_IMS, yeast mito homolog++, mito protein domain+, induction, coexpression+, MS/MS++	MIM	Mitochondria (Supported)		ENSG00000164405	UQCRQ	ubiquinol-cytochrome c reductase, complex III subunit VII, 9.5kDa	PMID28435121_hESCs: 1 | PMID12592411_heart_0: 1 | PMID14651853_Sum: 4 | PMID15253431_Sum: 1 | PMID16415296_unknown_0: 1 | PMID17705834_embryonic_stem_cell_line_0: 1 | PMID23956156_INS.1Beta_cell_line__0: 1 | PMID18348319_heart_0: 1 | PMID19567276_skeletal_muscle_0: 1 | PMID19700791_liver_0: 1 | PMID24708184_Sum: 4 | PMID26450961_Sum: 14 | PMID12865426_liver_0: 1 | PMID16615899_liver_0: 1 | PMID17…	OMIM:612080; APEX (IMS) [PMID:25002142]		MSeqDR	Known mitochondrial
ENSG00000151729	SLC25A4	ENSG00000151729	SLC25A4	solute carrier family 25 member 4	MitoCarta3.0	literature, yeast mito homolog++, mito protein domain+, induction, coexpression, MS/MS++	MIM	Mitochondria (Supported)		ENSG00000139131	YARS2	tyrosyl-tRNA synthetase 2, mitochondrial	PMID28435121_hESCs: 1 | PMID17519225_T_leukemia_cell_line_0: 1 | PMID17705834_embryonic_stem_cell_line_0: 1 | PMID23956156_INS.1Beta_cell_line__0: 1 | PMID18348319_heart_0: 1 | PMID19567276_skeletal_muscle_0: 1 | PMID19700791_liver_0: 1 | PMID24708184_Sum: 4 | PMID26450961_Sum: 9 | PMID26217684_brain_0: 1 | MS_Placenta_Sum: 1 | MS_Brain_Sum: 4 | MS_Skeletal_Muscle_Sum: 1 | MS_Liver_Sum: 1 | MS_Ki…	Characterised; APEX (matrix) [PMID:23371551]		MSeqDR	Known mitochondrial
ENSG00000100347	SAMM50	ENSG00000100347	SAMM50	SAMM50 sorting and assembly machinery component	MitoCarta3.0	literature, APEX_IMS, APEX_matrix, yeast mito homolog++, Rickettsial homolog, induction, coexpression++, MS/MS++	MOM	Mitochondria (Supported)		ENSG00000108179	PPIF	peptidylprolyl isomerase F	PMID12592411_heart_0: 1 | PMID14651853_Sum: 3 | PMID15253431_Sum: 2 | PMID16415296_unknown_0: 1 | PMID17519225_T_leukemia_cell_line_0: 1 | PMID17705834_embryonic_stem_cell_line_0: 1 | PMID18348319_heart_0: 1 | PMID19567276_skeletal_muscle_0: 1 | PMID19700791_liver_0: 1 | PMID24708184_Sum: 3 | PMID26450961_Sum: 14 | PMID12652598_neuroblastoma_cell_line_IMR.32_0: 1 | PMID15501831_Sum: 1 | PMID15507…	Characterised; APEX (matrix) [PMID:23371551]		MSeqDR	Known mitochondrial
ENSG00000158864	NDUFS2	ENSG00000158864	NDUFS2	NADH:ubiquinone oxidoreductase core subunit S2	MitoCarta3.0	literature, APEX_matrix, targetP signal, Rickettsial homolog, mito protein domain, induction, coexpression++, MS/MS++	MIM	Mitochondria (Supported)		ENSG00000167985	SDHAF2	succinate dehydrogenase complex assembly factor 2	PMID17519225_T_leukemia_cell_line_0: 1 | PMID18348319_heart_0: 1 | PMID19567276_skeletal_muscle_0: 1 | PMID24708184_Sum: 1 | PMID26450961_Sum: 13 | MS_Placenta_Sum: 1 | MS_Brain_Sum: 4 | MS_Skeletal_Muscle_Sum: 1 | MS_Liver_Sum: 1 | MS_Kidney_Sum: 1 | MS_Heart_Sum: 2 | MTS_Mean: 0.73565 | hela_subcell_location_Mitochondrion: 1 | YeastMitoEvidenceGFP: 1 | MammalMitoEvidenceGFP: 1 | Rickettsia_Homo…	Characterised		MSeqDR	Known mitochondrial
ENSG00000167792	NDUFV1	ENSG00000167792	NDUFV1	NADH:ubiquinone oxidoreductase core subunit V1	MitoCarta3.0	literature, APEX_matrix, targetP signal, Rickettsial homolog, mito protein domain, induction, coexpression++, MS/MS++	MIM	Mitochondria (Supported)		ENSG00000137133	HINT2	histidine triad nucleotide binding protein 2	PMID12592411_heart_0: 1 | PMID14651853_Sum: 3 | PMID17519225_T_leukemia_cell_line_0: 1 | PMID17705834_embryonic_stem_cell_line_0: 1 | PMID23956156_INS.1Beta_cell_line__0: 1 | PMID18348319_heart_0: 1 | PMID19567276_skeletal_muscle_0: 1 | PMID19700791_liver_0: 1 | PMID24708184_Sum: 4 | PMID26450961_Sum: 14 | PMID15598749_T_leukemia_cell_line_0: 1 | PMID16615898_Sum: 4 | PMID16615899_liver_0: 1 | PM…	Characterised; APEX (matrix) [PMID:23371551]		MSeqDR	Known mitochondrial
ENSG00000100412	ACO2	ENSG00000100412	ACO2	aconitase 2	MitoCarta3.0	literature, APEX_matrix, targetP signal, Rickettsial homolog, mito protein domain, induction, coexpression++, MS/MS++	Matrix	Mitochondria (Approved)		ENSG00000108064	TFAM	transcription factor A, mitochondrial	PMID28435121_hESCs: 1 | PMID12592411_heart_0: 1 | PMID14651853_Sum: 1 | PMID16415296_unknown_0: 1 | PMID17519225_T_leukemia_cell_line_0: 1 | PMID17705834_embryonic_stem_cell_line_0: 1 | PMID23956156_INS.1Beta_cell_line__0: 1 | PMID18348319_heart_0: 1 | PMID19567276_skeletal_muscle_0: 1 | PMID24708184_Sum: 4 | PMID26450961_Sum: 14 | PMID12652598_neuroblastoma_cell_line_IMR.32_0: 1 | PMID15501831_S…	Characterised; APEX (matrix) [PMID:23371551]		MSeqDR	Known mitochondrial
ENSG00000156502	SUPV3L1	ENSG00000156502	SUPV3L1	Suv3 like RNA helicase	MitoCarta3.0	literature, APEX_matrix, targetP signal+, yeast mito homolog++, mito protein domain, induction, coexpression+, MS/MS+	Matrix	Mitochondria (Supported)		ENSG00000149792	MRPL49	mitochondrial ribosomal protein L49	PMID28435121_hESCs: 1 | PMID12592411_heart_0: 1 | PMID14651853_Sum: 1 | PMID17519225_T_leukemia_cell_line_0: 1 | PMID17705834_embryonic_stem_cell_line_0: 1 | PMID23956156_INS.1Beta_cell_line__0: 1 | PMID18348319_heart_0: 1 | PMID19567276_skeletal_muscle_0: 1 | PMID19700791_liver_0: 1 | PMID24708184_Sum: 4 | PMID26450961_Sum: 14 | PMID12652598_neuroblastoma_cell_line_IMR.32_0: 1 | PMID15598749_T_l…	Characterised; APEX (matrix) [PMID:23371551]		MSeqDR	Known mitochondrial
ENSG00000066926	FECH	ENSG00000066926	FECH	ferrochelatase	MitoCarta3.0	literature, APEX_matrix, targetP signal+, yeast mito homolog++, Rickettsial homolog, mito protein domain, coexpression, MS/MS++	MIM			ENSG00000055950	MRPL43	mitochondrial ribosomal protein L43	PMID28435121_hESCs: 1 | PMID12592411_heart_0: 1 | PMID15253431_Sum: 1 | PMID17519225_T_leukemia_cell_line_0: 1 | PMID17705834_embryonic_stem_cell_line_0: 1 | PMID23956156_INS.1Beta_cell_line__0: 1 | PMID18348319_heart_0: 1 | PMID19567276_skeletal_muscle_0: 1 | PMID24708184_Sum: 4 | PMID26450961_Sum: 14 | PMID15598749_T_leukemia_cell_line_0: 1 | MS_Placenta_Sum: 1 | MS_Brain_Sum: 5 | MS_Skeletal_M…	Characterised		MSeqDR	Known mitochondrial
ENSG00000085760	MTIF2	ENSG00000085760	MTIF2	mitochondrial translational initiation factor 2	MitoCarta3.0	literature, APEX_matrix, targetP signal, yeast mito homolog++, Rickettsial homolog, mito protein domain, induction, coexpression++, MS/MS	Matrix	Mitochondria (Enhanced)		ENSG00000155463	OXA1L	oxidase (cytochrome c) assembly 1-like	PMID23956156_INS.1Beta_cell_line__0: 1 | PMID19567276_skeletal_muscle_0: 1 | PMID24708184_Sum: 4 | PMID26450961_Sum: 10 | PMID12865426_liver_0: 1 | PMID23971408_neuroblastoma_.SH.SY5Y._cell_line_0: 1 | MS_Placenta_Sum: 1 | MS_Brain_Sum: 4 | MS_Skeletal_Muscle_Sum: 1 | MS_Liver_Sum: 1 | MS_Kidney_Sum: 1 | MS_Heart_Sum: 1 | MTS_Mean: 0.81441875 | hela_subcell_location_Mitochondrion: 1 | HPA_Mitocho…	Characterised; APEX (matrix) [PMID:23371551]		MSeqDR	Known mitochondrial
ENSG00000167085	PHB	ENSG00000167085	PHB	prohibitin	MitoCarta3.0	literature, yeast mito homolog+, Rickettsial homolog, mito protein domain, induction, coexpression++, MS/MS++	MIM	Mitochondria (Supported)		ENSG00000164466	SFXN1	sideroflexin 1	PMID28435121_hESCs: 1 | PMID12592411_heart_0: 1 | PMID14651853_Sum: 2 | PMID15253431_Sum: 1 | PMID16415296_unknown_0: 1 | PMID17519225_T_leukemia_cell_line_0: 1 | PMID17705834_embryonic_stem_cell_line_0: 1 | PMID18348319_heart_0: 1 | PMID19567276_skeletal_muscle_0: 1 | PMID19700791_liver_0: 1 | PMID24708184_Sum: 4 | PMID26450961_Sum: 13 | PMID12865426_liver_0: 1 | PMID15501831_Sum: 1 | PMID155987…	OMIM:615569		MSeqDR	Known mitochondrial
ENSG00000198130	HIBCH	ENSG00000198130	HIBCH	3-hydroxyisobutyryl-CoA hydrolase	MitoCarta3.0	literature, APEX_matrix, targetP signal+, yeast mito homolog+, mito protein domain, induction, coexpression, MS/MS++	Matrix	Mitochondria;Nucleoplasm (Approved)		ENSG00000204370	SDHD	succinate dehydrogenase complex, subunit D, integral membrane protein	PMID12592411_heart_0: 1 | PMID23956156_INS.1Beta_cell_line__0: 1 | PMID18348319_heart_0: 1 | PMID24708184_Sum: 4 | PMID26450961_Sum: 14 | MS_Placenta_Sum: 1 | MS_Brain_Sum: 5 | MS_Skeletal_Muscle_Sum: 1 | MS_Liver_Sum: 1 | MS_Kidney_Sum: 1 | MS_Heart_Sum: 3 | MTS_Mean: 0.54643125 | hela_subcell_location_Mitochondrion: 1 | Rickettsia_Homolog: 1 | compartments_knowledge_difference: 2.8 | Cluh_Enric…	OMIM:602690		MSeqDR	Known mitochondrial
ENSG00000122140	MRPS2	ENSG00000122140	MRPS2	mitochondrial ribosomal protein S2	MitoCarta3.0	literature, APEX_matrix, targetP signal, yeast mito homolog++, Rickettsial homolog, mito protein domain, induction, coexpression+, MS/MS+	Matrix	Mitochondria (Supported)		ENSG00000146085	MMUT	methylmalonyl CoA mutase	PMID28435121_hESCs: 1 | PMID12592411_heart_0: 1 | PMID15253431_Sum: 1 | PMID17519225_T_leukemia_cell_line_0: 1 | PMID23956156_INS.1Beta_cell_line__0: 1 | PMID18348319_heart_0: 1 | PMID19567276_skeletal_muscle_0: 1 | PMID24708184_Sum: 4 | PMID26450961_Sum: 14 | PMID15598749_T_leukemia_cell_line_0: 1 | PMID16615898_Sum: 4 | PMID21672642_liver_0: 1 | PMID23971408_neuroblastoma_.SH.SY5Y._cell_line_0:…	Characterised; MitoCore; APEX (matrix) [PMID:23371551]		MSeqDR	Known mitochondrial
ENSG00000113013	HSPA9	ENSG00000113013	HSPA9	heat shock protein family A (Hsp70) member 9	MitoCarta3.0	APEX_matrix, targetP signal+, yeast mito homolog, Rickettsial homolog, mito protein domain, induction, coexpression, MS/MS++	Matrix	Mitochondria (Supported)		ENSG00000135900	MRPL44	mitochondrial ribosomal protein L44	PMID28435121_hESCs: 1 | PMID12592411_heart_0: 1 | PMID17519225_T_leukemia_cell_line_0: 1 | PMID23956156_INS.1Beta_cell_line__0: 1 | PMID18348319_heart_0: 1 | PMID19567276_skeletal_muscle_0: 1 | PMID24708184_Sum: 4 | PMID26450961_Sum: 10 | PMID12652598_neuroblastoma_cell_line_IMR.32_0: 1 | PMID15501831_Sum: 1 | PMID15598749_T_leukemia_cell_line_0: 1 | PMID17000643_Sum: 1 | PMID23971408_neuroblasto…	Characterised; APEX (matrix) [PMID:23371551]		MSeqDR	Known mitochondrial
ENSG00000148290	SURF1	ENSG00000148290	SURF1	SURF1 cytochrome c oxidase assembly factor	MitoCarta3.0	literature, targetP signal, yeast mito homolog++, Rickettsial homolog, mito protein domain+, coexpression, MS/MS	MIM			ENSG00000138095	LRPPRC	leucine-rich pentatricopeptide repeat containing	PMID28435121_hESCs: 1 | PMID12592411_heart_0: 1 | PMID14651853_Sum: 3 | PMID15253431_Sum: 1 | PMID16415296_unknown_0: 1 | PMID17519225_T_leukemia_cell_line_0: 1 | PMID17705834_embryonic_stem_cell_line_0: 1 | PMID23956156_INS.1Beta_cell_line__0: 1 | PMID18348319_heart_0: 1 | PMID19567276_skeletal_muscle_0: 1 | PMID19700791_liver_0: 1 | PMID24708184_Sum: 4 | PMID26450961_Sum: 14 | PMID12652598_neur…	Characterised; APEX (matrix) [PMID:23371551]		MSeqDR	Known mitochondrial
ENSG00000165672	PRDX3	ENSG00000165672	PRDX3	peroxiredoxin 3	MitoCarta3.0	literature, APEX_IMS, APEX_matrix, targetP signal+, Rickettsial homolog, mito protein domain, induction, coexpression++, MS/MS++	Matrix			ENSG00000105364	MRPL4	mitochondrial ribosomal protein L4	PMID28435121_hESCs: 1 | PMID12592411_heart_0: 1 | PMID17519225_T_leukemia_cell_line_0: 1 | PMID17705834_embryonic_stem_cell_line_0: 1 | PMID23956156_INS.1Beta_cell_line__0: 1 | PMID18348319_heart_0: 1 | PMID19567276_skeletal_muscle_0: 1 | PMID19700791_liver_0: 1 | PMID24708184_Sum: 4 | PMID26450961_Sum: 10 | PMID15598749_T_leukemia_cell_line_0: 1 | PMID23971408_neuroblastoma_.SH.SY5Y._cell_line_0…	Characterised; APEX (matrix) [PMID:23371551]		MSeqDR	Known mitochondrial
ENSG00000165678	GHITM	ENSG00000165678	GHITM	growth hormone inducible transmembrane protein	MitoCarta3.0	literature, APEX_IMS, targetP signal+, Rickettsial homolog, mito protein domain+, induction, coexpression++, MS/MS	MIM	Mitochondria (Supported)		ENSG00000116221	MRPL37	mitochondrial ribosomal protein L37	PMID28435121_hESCs: 1 | PMID17519225_T_leukemia_cell_line_0: 1 | PMID17705834_embryonic_stem_cell_line_0: 1 | PMID23956156_INS.1Beta_cell_line__0: 1 | PMID18348319_heart_0: 1 | PMID19567276_skeletal_muscle_0: 1 | PMID19700791_liver_0: 1 | PMID24708184_Sum: 4 | PMID26450961_Sum: 9 | PMID23971408_neuroblastoma_.SH.SY5Y._cell_line_0: 1 | PMID26217684_brain_0: 1 | MS_Placenta_Sum: 1 | MS_Brain_Sum: 3…	Characterised; APEX (matrix) [PMID:23371551]		MSeqDR	Known mitochondrial
ENSG00000151806	GUF1	ENSG00000151806	GUF1	GUF1 homolog, GTPase	MitoCarta3.0	APEX_matrix, targetP signal, yeast mito homolog++, Rickettsial homolog, mito protein domain+, coexpression, MS/MS+	Matrix	Mitochondria;Nucleoplasm (Approved)		ENSG00000100348	TXN2	thioredoxin 2	PMID14651853_Sum: 3 | PMID16415296_unknown_0: 1 | PMID17705834_embryonic_stem_cell_line_0: 1 | PMID18348319_heart_0: 1 | PMID19567276_skeletal_muscle_0: 1 | PMID19700791_liver_0: 1 | PMID24708184_Sum: 4 | PMID26450961_Sum: 14 | PMID16615898_Sum: 2 | PMID23971408_neuroblastoma_.SH.SY5Y._cell_line_0: 1 | MS_Placenta_Sum: 1 | MS_Brain_Sum: 6 | MS_Skeletal_Muscle_Sum: 2 | MS_Liver_Sum: 4 | MS_Kidney_…	Characterised; APEX (matrix) [PMID:23371551]		MSeqDR	Known mitochondrial
ENSG00000099800	TIMM13	ENSG00000099800	TIMM13	translocase of inner mitochondrial membrane 13	MitoCarta3.0	literature, APEX_IMS, yeast mito homolog++, mito protein domain+, induction, coexpression, MS/MS++	MIM	Mitochondria (Supported)		ENSG00000137500	CCDC90B	coiled-coil domain containing 90B	PMID17705834_embryonic_stem_cell_line_0: 1 | PMID23956156_INS.1Beta_cell_line__0: 1 | PMID18348319_heart_0: 1 | PMID24708184_Sum: 4 | PMID26450961_Sum: 14 | PMID16615898_Sum: 1 | PMID26217684_brain_0: 1 | MS_Placenta_Sum: 1 | MS_Brain_Sum: 6 | MS_Skeletal_Muscle_Sum: 1 | MS_Liver_Sum: 1 | MS_Kidney_Sum: 2 | MS_Heart_Sum: 2 | MTS_Mean: 0.87314375 | hela_subcell_location_Mitochondrion: 1 | HPA_Mito…	Characterised; APEX (matrix) [PMID:23371551]		MSeqDR	Known mitochondrial
ENSG00000214113	LYRM4	ENSG00000214113	LYRM4	LYR motif containing 4	MitoCarta3.0	literature, APEX_matrix, targetP signal+, yeast mito homolog, mito protein domain+, induction, coexpression, MS/MS++	Matrix	Nuclear bodies (Supported)		ENSG00000259494	MRPL46	mitochondrial ribosomal protein L46	PMID28435121_hESCs: 1 | PMID17519225_T_leukemia_cell_line_0: 1 | PMID17705834_embryonic_stem_cell_line_0: 1 | PMID18348319_heart_0: 1 | PMID19567276_skeletal_muscle_0: 1 | PMID19700791_liver_0: 1 | PMID24708184_Sum: 4 | PMID26450961_Sum: 11 | PMID15501831_Sum: 1 | PMID15986334_immortalized_lymphoblastoid_cell_line_0: 1 | PMID26217684_brain_0: 1 | MS_Placenta_Sum: 1 | MS_Brain_Sum: 5 | MS_Skeletal…	Characterised; APEX (matrix) [PMID:23371551]		MSeqDR	Known mitochondrial
ENSG00000166902	MRPL16	ENSG00000166902	MRPL16	mitochondrial ribosomal protein L16	MitoCarta3.0	literature, yeast mito homolog++, Rickettsial homolog, mito protein domain, coexpression++, MS/MS+	Matrix			ENSG00000116874	WARS2	tryptophanyl tRNA synthetase 2, mitochondrial	PMID17519225_T_leukemia_cell_line_0: 1 | PMID23956156_INS.1Beta_cell_line__0: 1 | PMID18348319_heart_0: 1 | PMID24708184_Sum: 2 | PMID26450961_Sum: 9 | PMID15598749_T_leukemia_cell_line_0: 1 | MS_Placenta_Sum: 1 | MS_Brain_Sum: 4 | MS_Skeletal_Muscle_Sum: 1 | MS_Kidney_Sum: 1 | MS_Heart_Sum: 1 | MTS_Mean: 0.88784375 | hela_subcell_location_Mitochondrion: 1 | HPA_Mitochondria: 1 | HPA_NonMitochond…	Characterised; APEX (matrix) [PMID:23371551]		MSeqDR	Known mitochondrial
ENSG00000185608	MRPL40	ENSG00000185608	MRPL40	mitochondrial ribosomal protein L40	MitoCarta3.0	literature, APEX_matrix, targetP signal+, yeast mito homolog++, mito protein domain+, induction, coexpression, MS/MS	Matrix	Mitochondria (Supported)		ENSG00000171503	ETFDH	electron-transferring-flavoprotein dehydrogenase	PMID12592411_heart_0: 1 | PMID14651853_Sum: 2 | PMID15253431_Sum: 2 | PMID16415296_unknown_0: 1 | PMID17519225_T_leukemia_cell_line_0: 1 | PMID17705834_embryonic_stem_cell_line_0: 1 | PMID23956156_INS.1Beta_cell_line__0: 1 | PMID18348319_heart_0: 1 | PMID19567276_skeletal_muscle_0: 1 | PMID19700791_liver_0: 1 | PMID24708184_Sum: 4 | PMID26450961_Sum: 14 | PMID12601808_placenta_0: 1 | PMID12865426…	Characterised; MitoCore; APEX (matrix) [PMID:23371551]		MSeqDR	Known mitochondrial
ENSG00000067829	IDH3G	ENSG00000067829	IDH3G	isocitrate dehydrogenase (NAD(+)) 3 non-catalytic subunit gamma	MitoCarta3.0	literature, APEX_matrix, yeast mito homolog+, Rickettsial homolog, mito protein domain, induction, coexpression++, MS/MS++	Matrix	Mitochondria;Nucleoli (Approved)		ENSG00000135776	ABCB10	ATP-binding cassette, sub-family B (MDR/TAP), member 10	PMID28435121_hESCs: 1 | PMID17519225_T_leukemia_cell_line_0: 1 | PMID17705834_embryonic_stem_cell_line_0: 1 | PMID23956156_INS.1Beta_cell_line__0: 1 | PMID18348319_heart_0: 1 | PMID19567276_skeletal_muscle_0: 1 | PMID19700791_liver_0: 1 | PMID24708184_Sum: 3 | PMID26450961_Sum: 11 | PMID12865426_liver_0: 1 | PMID15598749_T_leukemia_cell_line_0: 1 | MS_Placenta_Sum: 1 | MS_Brain_Sum: 2 | MS_Skelet…	Characterised; APEX (matrix) [PMID:23371551]		MSeqDR	Known mitochondrial
ENSG00000143252	SDHC	ENSG00000143252	SDHC	succinate dehydrogenase complex subunit C	MitoCarta3.0	literature, targetP signal+, Rickettsial homolog, mito protein domain, induction, coexpression++, MS/MS+	MIM			ENSG00000132676	DAP3	death associated protein 3	PMID28435121_hESCs: 1 | PMID12592411_heart_0: 1 | PMID17519225_T_leukemia_cell_line_0: 1 | PMID17705834_embryonic_stem_cell_line_0: 1 | PMID23956156_INS.1Beta_cell_line__0: 1 | PMID19567276_skeletal_muscle_0: 1 | PMID19700791_liver_0: 1 | PMID24708184_Sum: 4 | PMID26450961_Sum: 14 | PMID12652598_neuroblastoma_cell_line_IMR.32_0: 1 | PMID15598749_T_leukemia_cell_line_0: 1 | PMID15986334_immortaliz…	Characterised; APEX (matrix) [PMID:23371551]		MSeqDR	Known mitochondrial
ENSG00000136521	NDUFB5	ENSG00000136521	NDUFB5	NADH:ubiquinone oxidoreductase subunit B5	MitoCarta3.0	literature, APEX_IMS, APEX_matrix, targetP signal+, mito protein domain+, induction, coexpression++, MS/MS+	MIM	Mitochondria (Supported)		ENSG00000141385	AFG3L2	AFG3-like AAA ATPase 2	PMID28435121_hESCs: 1 | PMID12592411_heart_0: 1 | PMID15253431_Sum: 2 | PMID17519225_T_leukemia_cell_line_0: 1 | PMID17705834_embryonic_stem_cell_line_0: 1 | PMID23956156_INS.1Beta_cell_line__0: 1 | PMID18348319_heart_0: 1 | PMID19567276_skeletal_muscle_0: 1 | PMID19700791_liver_0: 1 | PMID24708184_Sum: 4 | PMID26450961_Sum: 14 | PMID12865426_liver_0: 1 | PMID15598749_T_leukemia_cell_line_0: 1 | …	OMIM:604581; APEX (matrix) [PMID:23371551]		MSeqDR	Known mitochondrial
ENSG00000167985	SDHAF2	ENSG00000167985	SDHAF2	succinate dehydrogenase complex assembly factor 2	MitoCarta3.0	GFP, targetP signal, yeast mito homolog++, Rickettsial homolog, mito protein domain+, induction, coexpression, MS/MS	Matrix	Cytosol;Mitochondria (Approved)		ENSG00000139428	MMAB	methylmalonic aciduria (cobalamin deficiency) cblB type	PMID17519225_T_leukemia_cell_line_0: 1 | PMID18348319_heart_0: 1 | PMID19567276_skeletal_muscle_0: 1 | PMID24708184_Sum: 3 | PMID26450961_Sum: 13 | MS_Placenta_Sum: 1 | MS_Brain_Sum: 5 | MS_Skeletal_Muscle_Sum: 2 | MS_Liver_Sum: 1 | MS_Kidney_Sum: 1 | MS_Heart_Sum: 2 | MTS_Mean: 0.929025 | hela_subcell_location_Mitochondrion: 1 | HPA_Mitochondria: 1 | MammalMitoEvidenceGFP: 1 | compartments_knowl…	Characterised; APEX (matrix) [PMID:23371551]		MSeqDR	Known mitochondrial
ENSG00000135469	COQ10A	ENSG00000135469	COQ10A	coenzyme Q10A	MitoCarta3.0	targetP signal, yeast mito homolog+, Rickettsial homolog, mito protein domain+, induction, MS/MS++	MIM	Cytosol (Approved)		ENSG00000137411	VARS2	valyl-tRNA synthetase 2, mitochondrial	PMID16415296_unknown_0: 1 | PMID23956156_INS.1Beta_cell_line__0: 1 | PMID18348319_heart_0: 1 | PMID24708184_Sum: 4 | PMID26450961_Sum: 13 | PMID15598749_T_leukemia_cell_line_0: 1 | PMID26217684_brain_0: 1 | MS_Placenta_Sum: 1 | MS_Brain_Sum: 6 | MS_Skeletal_Muscle_Sum: 1 | MS_Liver_Sum: 1 | MS_Kidney_Sum: 1 | MS_Heart_Sum: 1 | MTS_Mean: 0.6350875 | hela_subcell_location_Mitochondrion: 1 | HPA_Mit…	Characterised; APEX (matrix) [PMID:23371551]		MSeqDR	Known mitochondrial
ENSG00000160221	GATD3	ENSG00000160221	GATD3	glutamine amidotransferase like class 1 domain containing 3A	MitoCarta3.0	APEX_matrix, targetP signal+, mito protein domain, induction, coexpression++, MS/MS++	Matrix	Mitochondria (Approved)		ENSG00000061794	MRPS35	mitochondrial ribosomal protein S35	PMID28435121_hESCs: 1 | PMID12592411_heart_0: 1 | PMID17519225_T_leukemia_cell_line_0: 1 | PMID17705834_embryonic_stem_cell_line_0: 1 | PMID23956156_INS.1Beta_cell_line__0: 1 | PMID18348319_heart_0: 1 | PMID19567276_skeletal_muscle_0: 1 | PMID19700791_liver_0: 1 | PMID24708184_Sum: 4 | PMID26450961_Sum: 14 | PMID23971408_neuroblastoma_.SH.SY5Y._cell_line_0: 1 | MS_Placenta_Sum: 1 | MS_Brain_Sum: …	Characterised; APEX (matrix) [PMID:23371551]		MSeqDR	Known mitochondrial
ENSG00000100348	TXN2	ENSG00000100348	TXN2	thioredoxin 2	MitoCarta3.0	literature, APEX_matrix, targetP signal+, Rickettsial homolog, mito protein domain, induction, coexpression++, MS/MS+	Matrix	Mitochondria (Enhanced)		ENSG00000123297	TSFM	Ts translation elongation factor, mitochondrial	PMID28435121_hESCs: 1 | PMID17519225_T_leukemia_cell_line_0: 1 | PMID17705834_embryonic_stem_cell_line_0: 1 | PMID23956156_INS.1Beta_cell_line__0: 1 | PMID18348319_heart_0: 1 | PMID19567276_skeletal_muscle_0: 1 | PMID19700791_liver_0: 1 | PMID24708184_Sum: 4 | PMID26450961_Sum: 13 | PMID12652598_neuroblastoma_cell_line_IMR.32_0: 1 | PMID15501831_Sum: 1 | PMID15598749_T_leukemia_cell_line_0: 1 | P…	Characterised; APEX (matrix) [PMID:23371551]		MSeqDR	Known mitochondrial
ENSG00000096080	MRPS18A	ENSG00000096080	MRPS18A	mitochondrial ribosomal protein S18A	MitoCarta3.0	literature, APEX_matrix, targetP signal, Rickettsial homolog, mito protein domain, induction, coexpression++, MS/MS++	Matrix			ENSG00000197912	SPG7	spastic paraplegia 7 (pure and complicated autosomal recessive)	PMID28435121_hESCs: 1 | PMID15253431_Sum: 1 | PMID17705834_embryonic_stem_cell_line_0: 1 | PMID23956156_INS.1Beta_cell_line__0: 1 | PMID18348319_heart_0: 1 | PMID24708184_Sum: 3 | PMID26450961_Sum: 13 | PMID26217684_brain_0: 1 | MS_Placenta_Sum: 1 | MS_Brain_Sum: 5 | MS_Skeletal_Muscle_Sum: 1 | MS_Liver_Sum: 1 | MS_Kidney_Sum: 1 | MS_Heart_Sum: 2 | MTS_Mean: 0.904225 | hela_subcell_location_NotMi…	OMIM:602783		MSeqDR	Known mitochondrial
ENSG00000164919	COX6C	ENSG00000164919	COX6C	cytochrome c oxidase subunit 6C	MitoCarta3.0	literature, APEX_IMS, APEX_matrix, targetP signal, mito protein domain+, induction, coexpression++, MS/MS++	MIM	Mitochondria (Enhanced)		ENSG00000176715	ACSF3	acyl-CoA synthetase family member 3	PMID17519225_T_leukemia_cell_line_0: 1 | PMID23956156_INS.1Beta_cell_line__0: 1 | PMID18348319_heart_0: 1 | PMID19567276_skeletal_muscle_0: 1 | PMID24708184_Sum: 4 | PMID26450961_Sum: 14 | MS_Placenta_Sum: 1 | MS_Brain_Sum: 5 | MS_Skeletal_Muscle_Sum: 2 | MS_Liver_Sum: 1 | MS_Kidney_Sum: 1 | MS_Heart_Sum: 2 | MTS_Mean: 0.9441 | hela_subcell_location_Mitochondrion: 1 | Rickettsia_Homolog: 1 | comp…	Characterised; APEX (matrix) [PMID:23371551]		MSeqDR	Known mitochondrial
ENSG00000147684	NDUFB9	ENSG00000147684	NDUFB9	NADH:ubiquinone oxidoreductase subunit B9	MitoCarta3.0	literature, APEX_IMS, APEX_matrix, targetP signal, mito protein domain+, induction, coexpression++, MS/MS++	MIM	Mitochondria (Supported)		ENSG00000102738	MRPS31	mitochondrial ribosomal protein S31	PMID28435121_hESCs: 1 | PMID17519225_T_leukemia_cell_line_0: 1 | PMID17705834_embryonic_stem_cell_line_0: 1 | PMID23956156_INS.1Beta_cell_line__0: 1 | PMID18348319_heart_0: 1 | PMID19567276_skeletal_muscle_0: 1 | PMID19700791_liver_0: 1 | PMID24708184_Sum: 4 | PMID26450961_Sum: 14 | PMID15598749_T_leukemia_cell_line_0: 1 | PMID26217684_brain_0: 1 | MS_Placenta_Sum: 1 | MS_Brain_Sum: 6 | MS_Skelet…	Characterised; APEX (matrix) [PMID:23371551]		MSeqDR	Known mitochondrial
ENSG00000109919	MTCH2	ENSG00000109919	MTCH2	mitochondrial carrier 2	MitoCarta3.0	literature, APEX_IMS, yeast mito homolog+, mito protein domain+, induction, coexpression+, MS/MS++	MOM	Mitochondria (Supported)		ENSG00000115286	NDUFS7	NADH dehydrogenase (ubiquinone) Fe-S protein 7, 20kDa (NADH-coenzyme Q reductase)	PMID12592411_heart_0: 1 | PMID14651853_Sum: 2 | PMID15253431_Sum: 1 | PMID16415296_unknown_0: 1 | PMID17519225_T_leukemia_cell_line_0: 1 | PMID17705834_embryonic_stem_cell_line_0: 1 | PMID23956156_INS.1Beta_cell_line__0: 1 | PMID18348319_heart_0: 1 | PMID19567276_skeletal_muscle_0: 1 | PMID19700791_liver_0: 1 | PMID24708184_Sum: 4 | PMID26450961_Sum: 14 | PMID12865426_liver_0: 1 | PMID15598749_T_…	Characterised; MitoCore; APEX (matrix) [PMID:23371551]		MSeqDR	Known mitochondrial
ENSG00000184983	NDUFA6	ENSG00000184983	NDUFA6	NADH:ubiquinone oxidoreductase subunit A6	MitoCarta3.0	literature, APEX_matrix, mito protein domain+, induction, coexpression++, MS/MS++	MIM			ENSG00000060762	MPC1	mitochondrial pyruvate carrier 1	PMID12592411_heart_0: 1 | PMID14651853_Sum: 2 | PMID16415296_unknown_0: 1 | PMID17705834_embryonic_stem_cell_line_0: 1 | PMID18348319_heart_0: 1 | PMID19567276_skeletal_muscle_0: 1 | PMID19700791_liver_0: 1 | PMID24708184_Sum: 4 | PMID26450961_Sum: 14 | MS_Placenta_Sum: 1 | MS_Brain_Sum: 6 | MS_Skeletal_Muscle_Sum: 2 | MS_Liver_Sum: 3 | MS_Kidney_Sum: 1 | MS_Heart_Sum: 3 | MTS_Mean: 0.29671875 | …	Characterised; MitoCore;		MSeqDR	Known mitochondrial
ENSG00000178537	SLC25A20	ENSG00000178537	SLC25A20	solute carrier family 25 member 20	MitoCarta3.0	literature, yeast mito homolog+, mito protein domain+, induction, coexpression, MS/MS++	MIM	Cytosol;Mitochondria (Supported)		ENSG00000135940	COX5B	cytochrome c oxidase subunit Vb	PMID28435121_hESCs: 1 | PMID12592411_heart_0: 1 | PMID14651853_Sum: 4 | PMID15253431_Sum: 2 | PMID16415296_unknown_0: 1 | PMID18348319_heart_0: 1 | PMID19567276_skeletal_muscle_0: 1 | PMID19700791_liver_0: 1 | PMID24708184_Sum: 4 | PMID26450961_Sum: 14 | PMID12210211_Sum: 1 | PMID12601808_placenta_0: 1 | PMID12865426_liver_0: 1 | PMID15501831_Sum: 1 | PMID15598749_T_leukemia_cell_line_0: 1 | PMID…	Characterised; MitoCore; APEX (matrix) [PMID:23371551]; APEX (IMS) [PMID:25002142]		MSeqDR	Known mitochondrial
ENSG00000169288	MRPL1	ENSG00000169288	MRPL1	mitochondrial ribosomal protein L1	MitoCarta3.0	literature, APEX_matrix, targetP signal, yeast mito homolog++, mito protein domain, induction, coexpression, MS/MS++	Matrix	Mitochondria (Supported)		ENSG00000088682	COQ9	coenzyme Q9	PMID12592411_heart_0: 1 | PMID14651853_Sum: 2 | PMID15253431_Sum: 2 | PMID16415296_unknown_0: 1 | PMID17705834_embryonic_stem_cell_line_0: 1 | PMID23956156_INS.1Beta_cell_line__0: 1 | PMID18348319_heart_0: 1 | PMID19567276_skeletal_muscle_0: 1 | PMID19700791_liver_0: 1 | PMID24708184_Sum: 4 | PMID26450961_Sum: 14 | PMID12652598_neuroblastoma_cell_line_IMR.32_0: 1 | PMID16615898_Sum: 1 | PMID21189…	Characterised; APEX (matrix) [PMID:23371551]		MSeqDR	Known mitochondrial
ENSG00000104980	TIMM44	ENSG00000104980	TIMM44	translocase of inner mitochondrial membrane 44	MitoCarta3.0	literature, APEX_matrix, targetP signal, yeast mito homolog, mito protein domain, induction, coexpression++, MS/MS++	MIM	Mitochondria (Enhanced)		ENSG00000175110	MRPS22	mitochondrial ribosomal protein S22	PMID28435121_hESCs: 1 | PMID12592411_heart_0: 1 | PMID15253431_Sum: 1 | PMID17519225_T_leukemia_cell_line_0: 1 | PMID17705834_embryonic_stem_cell_line_0: 1 | PMID23956156_INS.1Beta_cell_line__0: 1 | PMID18348319_heart_0: 1 | PMID19567276_skeletal_muscle_0: 1 | PMID24708184_Sum: 4 | PMID26450961_Sum: 14 | PMID12652598_neuroblastoma_cell_line_IMR.32_0: 1 | PMID15598749_T_leukemia_cell_line_0: 1 | P…	Characterised; APEX (matrix) [PMID:23371551]		MSeqDR	Known mitochondrial
ENSG00000138495	COX17	ENSG00000138495	COX17	cytochrome c oxidase copper chaperone COX17	MitoCarta3.0	literature, APEX_IMS, yeast mito homolog, mito protein domain+, induction, coexpression++, MS/MS++	IMS	Mitochondria (Supported)		ENSG00000115361	ACADL	acyl-CoA dehydrogenase, long chain	PMID14651853_Sum: 3 | PMID16415296_unknown_0: 1 | PMID17705834_embryonic_stem_cell_line_0: 1 | PMID23956156_INS.1Beta_cell_line__0: 1 | PMID18348319_heart_0: 1 | PMID19700791_liver_0: 1 | PMID24708184_Sum: 4 | PMID26450961_Sum: 14 | PMID11840540_liver_0: 1 | PMID16615898_Sum: 5 | PMID16615899_liver_0: 1 | PMID16674101_Sum: 2 | PMID17000643_Sum: 1 | PMID21189371_mammary_gland_0: 1 | PMID26217684_b…	Characterised; MitoCore;		MSeqDR	Known mitochondrial
ENSG00000173436	MICOS10	ENSG00000173436	MICOS10	mitochondrial contact site and cristae organizing system subunit 10	MitoCarta3.0	literature, APEX_IMS, yeast mito homolog, mito protein domain+, induction, coexpression++, MS/MS++	MIM	Mitochondria (Supported)		ENSG00000072756	TRNT1	tRNA nucleotidyl transferase, CCA-adding, 1	PMID17519225_T_leukemia_cell_line_0: 1 | PMID17705834_embryonic_stem_cell_line_0: 1 | PMID23956156_INS.1Beta_cell_line__0: 1 | PMID18348319_heart_0: 1 | PMID24708184_Sum: 4 | PMID26450961_Sum: 4 | MS_Placenta_Sum: 1 | MS_Brain_Sum: 2 | MS_Heart_Sum: 1 | MTS_Mean: 0.83369375 | hela_subcell_location_Mitochondrion: 1 | HPA_Mitochondria: 1 | Rickettsia_Homolog: 1 | compartments_knowledge_difference: …	Characterised		MSeqDR	Known mitochondrial
ENSG00000112096	SOD2	ENSG00000112096	SOD2	superoxide dismutase 2	MitoCarta3.0	literature, APEX_matrix, targetP signal, yeast mito homolog++, Rickettsial homolog, mito protein domain, induction, MS/MS++	Matrix	Mitochondria (Enhanced)		ENSG00000078070	MCCC1	methylcrotonoyl-CoA carboxylase 1 (alpha)	PMID12592411_heart_0: 1 | PMID14651853_Sum: 2 | PMID15253431_Sum: 2 | PMID16415296_unknown_0: 1 | PMID17705834_embryonic_stem_cell_line_0: 1 | PMID23956156_INS.1Beta_cell_line__0: 1 | PMID18348319_heart_0: 1 | PMID19567276_skeletal_muscle_0: 1 | PMID19700791_liver_0: 1 | PMID24708184_Sum: 4 | PMID26450961_Sum: 14 | PMID12652598_neuroblastoma_cell_line_IMR.32_0: 1 | PMID12865426_liver_0: 1 | PMID1…	MitoCore		MSeqDR	Known mitochondrial
ENSG00000126267	COX6B1	ENSG00000126267	COX6B1	cytochrome c oxidase subunit 6B1	MitoCarta3.0	literature, APEX_IMS, yeast mito homolog+, mito protein domain+, coexpression++, MS/MS++	MIM	Mitochondria (Supported)		ENSG00000163541	SUCLG1	succinate-CoA ligase, alpha subunit	PMID12592411_heart_0: 1 | PMID14651853_Sum: 4 | PMID15253431_Sum: 2 | PMID16415296_unknown_0: 1 | PMID17519225_T_leukemia_cell_line_0: 1 | PMID17705834_embryonic_stem_cell_line_0: 1 | PMID23956156_INS.1Beta_cell_line__0: 1 | PMID18348319_heart_0: 1 | PMID19567276_skeletal_muscle_0: 1 | PMID19700791_liver_0: 1 | PMID24708184_Sum: 4 | PMID26450961_Sum: 14 | PMID12865426_liver_0: 1 | PMID15501831_Su…	Characterised; MitoCore;		MSeqDR	Known mitochondrial
ENSG00000213585	VDAC1	ENSG00000213585	VDAC1	voltage dependent anion channel 1	MitoCarta3.0	literature, APEX_IMS, yeast mito homolog+, mito protein domain+, coexpression++, MS/MS++	MOM	Vesicles (Uncertain)		ENSG00000168291	PDHB	pyruvate dehydrogenase (lipoamide) beta	PMID28435121_hESCs: 1 | PMID12592411_heart_0: 1 | PMID14651853_Sum: 4 | PMID15253431_Sum: 2 | PMID16415296_unknown_0: 1 | PMID17519225_T_leukemia_cell_line_0: 1 | PMID17705834_embryonic_stem_cell_line_0: 1 | PMID23956156_INS.1Beta_cell_line__0: 1 | PMID18348319_heart_0: 1 | PMID19567276_skeletal_muscle_0: 1 | PMID19700791_liver_0: 1 | PMID24708184_Sum: 4 | PMID26450961_Sum: 14 | PMID11840540_live…	Characterised; MitoCore;		MSeqDR	Known mitochondrial
ENSG00000125656	CLPP	ENSG00000125656	CLPP	caseinolytic mitochondrial matrix peptidase proteolytic subunit	MitoCarta3.0	literature, APEX_matrix, targetP signal+, Rickettsial homolog, mito protein domain, induction, coexpression+, MS/MS++	Matrix	Mitochondria (Supported)		ENSG00000140905	GCSH	glycine cleavage system protein H (aminomethyl carrier)	PMID14651853_Sum: 1 | PMID16415296_unknown_0: 1 | PMID17705834_embryonic_stem_cell_line_0: 1 | PMID23956156_INS.1Beta_cell_line__0: 1 | PMID18348319_heart_0: 1 | PMID19567276_skeletal_muscle_0: 1 | PMID19700791_liver_0: 1 | PMID24708184_Sum: 3 | PMID26450961_Sum: 7 | PMID16615898_Sum: 4 | MS_Placenta_Sum: 1 | MS_Brain_Sum: 2 | MS_Skeletal_Muscle_Sum: 1 | MS_Liver_Sum: 4 | MS_Kidney_Sum: 1 | MS_He…	Characterised; APEX (matrix) [PMID:23371551]		MSeqDR	Known mitochondrial
ENSG00000138796	HADH	ENSG00000138796	HADH	hydroxyacyl-CoA dehydrogenase	MitoCarta3.0	literature, APEX_matrix, targetP signal, Rickettsial homolog, mito protein domain, induction, coexpression++, MS/MS++	Matrix	Mitochondria (Supported)		ENSG00000075415	SLC25A3	solute carrier family 25 (mitochondrial carrier; phosphate carrier), member 3	PMID28435121_hESCs: 1 | PMID12592411_heart_0: 1 | PMID14651853_Sum: 4 | PMID15253431_Sum: 2 | PMID16415296_unknown_0: 1 | PMID17519225_T_leukemia_cell_line_0: 1 | PMID17705834_embryonic_stem_cell_line_0: 1 | PMID23956156_INS.1Beta_cell_line__0: 1 | PMID18348319_heart_0: 1 | PMID19567276_skeletal_muscle_0: 1 | PMID19700791_liver_0: 1 | PMID24708184_Sum: 4 | PMID26450961_Sum: 14 | PMID12210211_Sum:…	Characterised; MitoCore;		MSeqDR	Known mitochondrial
ENSG00000115361	ACADL	ENSG00000115361	ACADL	acyl-CoA dehydrogenase long chain	MitoCarta3.0	literature, targetP signal+, mito protein domain+, induction, coexpression+, MS/MS++	MIM			ENSG00000086504	MRPL28	mitochondrial ribosomal protein L28	PMID28435121_hESCs: 1 | PMID17519225_T_leukemia_cell_line_0: 1 | PMID17705834_embryonic_stem_cell_line_0: 1 | PMID23956156_INS.1Beta_cell_line__0: 1 | PMID18348319_heart_0: 1 | PMID19567276_skeletal_muscle_0: 1 | PMID24708184_Sum: 4 | PMID26450961_Sum: 12 | PMID16615899_liver_0: 1 | MS_Placenta_Sum: 1 | MS_Brain_Sum: 5 | MS_Skeletal_Muscle_Sum: 1 | MS_Liver_Sum: 2 | MS_Heart_Sum: 2 | MTS_Mean: 0.…	Characterised; APEX (matrix) [PMID:23371551]		MSeqDR	Known mitochondrial
ENSG00000075239	ACAT1	ENSG00000075239	ACAT1	acetyl-CoA acetyltransferase 1	MitoCarta3.0	literature, APEX_matrix, targetP signal+, Rickettsial homolog, mito protein domain, induction, coexpression+, MS/MS++	Matrix	Mitochondria (Enhanced)		ENSG00000138035	PNPT1	polyribonucleotide nucleotidyltransferase 1	PMID28435121_hESCs: 1 | PMID12592411_heart_0: 1 | PMID15253431_Sum: 1 | PMID17519225_T_leukemia_cell_line_0: 1 | PMID17705834_embryonic_stem_cell_line_0: 1 | PMID23956156_INS.1Beta_cell_line__0: 1 | PMID18348319_heart_0: 1 | PMID19567276_skeletal_muscle_0: 1 | PMID19700791_liver_0: 1 | PMID24708184_Sum: 4 | PMID12652598_neuroblastoma_cell_line_IMR.32_0: 1 | PMID15598749_T_leukemia_cell_line_0: 1 …	Characterised; APEX (matrix) [PMID:23371551]		MSeqDR	Known mitochondrial
ENSG00000156928	MALSU1	ENSG00000156928	MALSU1	mitochondrial assembly of ribosomal large subunit 1	MitoCarta3.0	literature, APEX_matrix, targetP signal+, yeast mito homolog++, Rickettsial homolog, mito protein domain, coexpression+, MS/MS	Matrix	Mitochondria (Enhanced)		ENSG00000106077	ABHD11	abhydrolase domain containing 11	PMID28435121_hESCs: 1 | PMID12592411_heart_0: 1 | PMID15253431_Sum: 1 | PMID17519225_T_leukemia_cell_line_0: 1 | PMID17705834_embryonic_stem_cell_line_0: 1 | PMID23956156_INS.1Beta_cell_line__0: 1 | PMID18348319_heart_0: 1 | PMID19567276_skeletal_muscle_0: 1 | PMID19700791_liver_0: 1 | PMID24708184_Sum: 4 | PMID26450961_Sum: 13 | PMID16615898_Sum: 4 | PMID21189371_mammary_gland_0: 1 | MS_Placenta…	ABHD11, a new diacylglycerol lipase involved in weight gain regulation [PMID:32579589]; APEX (matrix) [PMID:23371551]		MSeqDR	Known mitochondrial
ENSG00000166855	CLPX	ENSG00000166855	CLPX	caseinolytic mitochondrial matrix peptidase chaperone subunit X	MitoCarta3.0	literature, APEX_matrix, yeast mito homolog++, Rickettsial homolog, mito protein domain, induction, coexpression, MS/MS++	Matrix	Mitochondria (Supported)		ENSG00000196177	ACADSB	acyl-CoA dehydrogenase, short/branched chain	PMID28435121_hESCs: 1 | PMID12592411_heart_0: 1 | PMID14651853_Sum: 1 | PMID15253431_Sum: 1 | PMID16415296_unknown_0: 1 | PMID17519225_T_leukemia_cell_line_0: 1 | PMID17705834_embryonic_stem_cell_line_0: 1 | PMID18348319_heart_0: 1 | PMID19567276_skeletal_muscle_0: 1 | PMID19700791_liver_0: 1 | PMID24708184_Sum: 4 | PMID26450961_Sum: 14 | PMID11840540_liver_0: 1 | PMID15986334_immortalized_lympho…	Characterised; APEX (matrix) [PMID:23371551]		MSeqDR	Known mitochondrial
ENSG00000164258	NDUFS4	ENSG00000164258	NDUFS4	NADH:ubiquinone oxidoreductase subunit S4	MitoCarta3.0	literature, APEX_matrix, targetP signal+, mito protein domain+, coexpression++, MS/MS++	MIM	Mitochondria (Supported)		ENSG00000137513	NARS2	asparaginyl-tRNA synthetase 2, mitochondrial (putative)	PMID28435121_hESCs: 1 | PMID17519225_T_leukemia_cell_line_0: 1 | PMID17705834_embryonic_stem_cell_line_0: 1 | PMID23956156_INS.1Beta_cell_line__0: 1 | PMID24708184_Sum: 1 | PMID26450961_Sum: 5 | PMID23971408_neuroblastoma_.SH.SY5Y._cell_line_0: 1 | MS_Placenta_Sum: 1 | MTS_Mean: 0.72340625 | hela_subcell_location_Mitochondrion: 1 | HPA_Mitochondria: 1 | HPA_NonMitochondria: 1 | HPA_Cytoplasm: 1 |…	Characterised		MSeqDR	Known mitochondrial
ENSG00000105364	MRPL4	ENSG00000105364	MRPL4	mitochondrial ribosomal protein L4	MitoCarta3.0	literature, APEX_matrix, targetP signal, yeast mito homolog++, Rickettsial homolog, mito protein domain, induction, MS/MS++	Matrix			ENSG00000198130	HIBCH	3-hydroxyisobutyryl-CoA hydrolase	PMID28435121_hESCs: 1 | PMID12592411_heart_0: 1 | PMID15253431_Sum: 2 | PMID16415296_unknown_0: 1 | PMID17705834_embryonic_stem_cell_line_0: 1 | PMID23956156_INS.1Beta_cell_line__0: 1 | PMID18348319_heart_0: 1 | PMID19567276_skeletal_muscle_0: 1 | PMID19700791_liver_0: 1 | PMID24708184_Sum: 4 | PMID26450961_Sum: 14 | PMID12652598_neuroblastoma_cell_line_IMR.32_0: 1 | PMID15598749_T_leukemia_cell_…	Characterised; MitoCore; APEX (matrix) [PMID:23371551]		MSeqDR	Known mitochondrial
ENSG00000108561	C1QBP	ENSG00000108561	C1QBP	complement C1q binding protein	MitoCarta3.0	literature, APEX_matrix, targetP signal+, yeast mito homolog++, mito protein domain, induction, coexpression, MS/MS++	Matrix	Plasma membrane (Approved)		ENSG00000100209	HSCB	HscB mitochondrial iron-sulfur cluster co-chaperone	PMID18348319_heart_0: 1 | PMID19567276_skeletal_muscle_0: 1 | PMID24708184_Sum: 2 | PMID26450961_Sum: 10 | MS_Placenta_Sum: 1 | MS_Brain_Sum: 4 | MS_Skeletal_Muscle_Sum: 2 | MS_Heart_Sum: 1 | MTS_Mean: 0.60763125 | hela_subcell_location_Mitochondrion: 1 | HPA_Mitochondria: 1 | HPA_NonMitochondria: 1 | HPA_Cytoplasm: 1 | YeastMitoEvidenceGFP: 1 | MammalMitoEvidenceGFP: 1 | Rickettsia_Homolog: 1 | …	Characterised; APEX (matrix) [PMID:23371551]		MSeqDR	Known mitochondrial
ENSG00000107959	PITRM1	ENSG00000107959	PITRM1	pitrilysin metallopeptidase 1	MitoCarta3.0	literature, APEX_matrix, targetP signal, yeast mito homolog++, mito protein domain+, coexpression, MS/MS++	Matrix	Mitochondria (Supported)		ENSG00000144029	MRPS5	mitochondrial ribosomal protein S5	PMID28435121_hESCs: 1 | PMID12592411_heart_0: 1 | PMID14651853_Sum: 1 | PMID17705834_embryonic_stem_cell_line_0: 1 | PMID23956156_INS.1Beta_cell_line__0: 1 | PMID18348319_heart_0: 1 | PMID19567276_skeletal_muscle_0: 1 | PMID24708184_Sum: 4 | PMID26450961_Sum: 11 | PMID15598749_T_leukemia_cell_line_0: 1 | MS_Placenta_Sum: 1 | MS_Brain_Sum: 3 | MS_Skeletal_Muscle_Sum: 2 | MS_Liver_Sum: 2 | MS_Kidne…	Characterised; APEX (matrix) [PMID:23371551]		MSeqDR	Known mitochondrial
ENSG00000101019	UQCC1	ENSG00000101019	UQCC1	ubiquinol-cytochrome c reductase complex assembly factor 1	MitoCarta3.0	literature, APEX_matrix, targetP signal, yeast mito homolog, mito protein domain+, coexpression++, MS/MS++	MIM	Plasma membrane (Approved)		ENSG00000100575	TIMM9	translocase of inner mitochondrial membrane 9 homolog (yeast)	PMID12592411_heart_0: 1 | PMID14651853_Sum: 4 | PMID17705834_embryonic_stem_cell_line_0: 1 | PMID18348319_heart_0: 1 | PMID19567276_skeletal_muscle_0: 1 | PMID19700791_liver_0: 1 | PMID24708184_Sum: 4 | PMID26450961_Sum: 14 | PMID23971408_neuroblastoma_.SH.SY5Y._cell_line_0: 1 | MS_Placenta_Sum: 1 | MS_Brain_Sum: 6 | MS_Skeletal_Muscle_Sum: 2 | MS_Liver_Sum: 3 | MS_Kidney_Sum: 2 | MS_Heart_Sum: 4…	Characterised; APEX (IMS) [PMID:25002142]		MSeqDR	Known mitochondrial
ENSG00000162910	MRPL55	ENSG00000162910	MRPL55	mitochondrial ribosomal protein L55	MitoCarta3.0	literature, APEX_matrix, targetP signal, mito protein domain+, induction, coexpression++, MS/MS+	Matrix			ENSG00000136521	NDUFB5	NADH dehydrogenase (ubiquinone) 1 beta subcomplex, 5, 16kDa	PMID28435121_hESCs: 1 | PMID12592411_heart_0: 1 | PMID14651853_Sum: 2 | PMID15253431_Sum: 1 | PMID17519225_T_leukemia_cell_line_0: 1 | PMID17705834_embryonic_stem_cell_line_0: 1 | PMID23956156_INS.1Beta_cell_line__0: 1 | PMID18348319_heart_0: 1 | PMID19567276_skeletal_muscle_0: 1 | PMID19700791_liver_0: 1 | PMID24708184_Sum: 4 | PMID26450961_Sum: 14 | PMID12210211_Sum: 1 | PMID12865426_liver_0: 1…	Characterised; MitoCore; APEX (matrix) [PMID:23371551]; APEX (IMS) [PMID:25002142]		MSeqDR	Known mitochondrial
ENSG00000278619	MRM1	ENSG00000278619	MRM1	mitochondrial rRNA methyltransferase 1	MitoCarta3.0	APEX_matrix, targetP signal+, yeast mito homolog++, Rickettsial homolog, mito protein domain+, induction, coexpression	Matrix	Mitochondria (Supported)		ENSG00000163050	COQ8A	aarF domain containing kinase 3	PMID28435121_hESCs: 1 | PMID15253431_Sum: 2 | PMID16415296_unknown_0: 1 | PMID23956156_INS.1Beta_cell_line__0: 1 | PMID18348319_heart_0: 1 | PMID19567276_skeletal_muscle_0: 1 | PMID19700791_liver_0: 1 | PMID24708184_Sum: 1 | PMID26450961_Sum: 14 | PMID16615898_Sum: 2 | PMID16615899_liver_0: 1 | MS_Placenta_Sum: 1 | MS_Brain_Sum: 3 | MS_Skeletal_Muscle_Sum: 2 | MS_Liver_Sum: 4 | MS_Kidney_Sum: 1 |…	Characterised; APEX (matrix) [PMID:23371551]		MSeqDR	Known mitochondrial
ENSG00000116353	MECR	ENSG00000116353	MECR	mitochondrial trans-2-enoyl-CoA reductase	MitoCarta3.0	literature, APEX_matrix, targetP signal+, yeast mito homolog++, mito protein domain, coexpression, MS/MS++	Matrix	Mitochondria (Supported)		ENSG00000284194	SCO2	SCO2 cytochrome c oxidase assembly protein	PMID12592411_heart_0: 1 | PMID17705834_embryonic_stem_cell_line_0: 1 | PMID18348319_heart_0: 1 | PMID24708184_Sum: 4 | PMID26450961_Sum: 14 | PMID12652598_neuroblastoma_cell_line_IMR.32_0: 1 | MS_Placenta_Sum: 1 | MS_Brain_Sum: 5 | MS_Skeletal_Muscle_Sum: 1 | MS_Liver_Sum: 1 | MS_Kidney_Sum: 1 | MS_Heart_Sum: 3 | MTS_Mean: 0.65991875 | hela_subcell_location_Mitochondrion: 1 | HPA_Mitochondria: 1 …	Characterised; APEX (IMS) [PMID:25002142]; APEX (OMM) [PMID:28441135]		MSeqDR	Known mitochondrial
ENSG00000135900	MRPL44	ENSG00000135900	MRPL44	mitochondrial ribosomal protein L44	MitoCarta3.0	literature, APEX_matrix, targetP signal, yeast mito homolog++, induction, coexpression+, MS/MS++	Matrix	Mitochondria (Approved)		ENSG00000267855	NDUFA7	NADH dehydrogenase (ubiquinone) 1 alpha subcomplex, 7, 14.5kDa	PMID12592411_heart_0: 1 | PMID14651853_Sum: 2 | PMID15253431_Sum: 1 | PMID17519225_T_leukemia_cell_line_0: 1 | PMID23956156_INS.1Beta_cell_line__0: 1 | PMID18348319_heart_0: 1 | PMID19567276_skeletal_muscle_0: 1 | PMID19700791_liver_0: 1 | PMID24708184_Sum: 3 | PMID26450961_Sum: 14 | PMID16615899_liver_0: 1 | MS_Placenta_Sum: 1 | MS_Brain_Sum: 4 | MS_Skeletal_Muscle_Sum: 2 | MS_Liver_Sum: 4 | MS_…	Characterised; MitoCore; APEX (matrix) [PMID:23371551]		MSeqDR	Known mitochondrial
ENSG00000119471	HSDL2	ENSG00000119471	HSDL2	hydroxysteroid dehydrogenase like 2	MitoCarta3.0	APEX_matrix, GFP, Rickettsial homolog, mito protein domain+, induction, coexpression+, MS/MS++	Matrix	Mitochondria (Enhanced)		ENSG00000101365	IDH3B	isocitrate dehydrogenase 3 (NAD+) beta	PMID28435121_hESCs: 1 | PMID12592411_heart_0: 1 | PMID14651853_Sum: 3 | PMID15253431_Sum: 2 | PMID16415296_unknown_0: 1 | PMID17519225_T_leukemia_cell_line_0: 1 | PMID17705834_embryonic_stem_cell_line_0: 1 | PMID23956156_INS.1Beta_cell_line__0: 1 | PMID18348319_heart_0: 1 | PMID19567276_skeletal_muscle_0: 1 | PMID19700791_liver_0: 1 | PMID26450961_Sum: 14 | PMID15501831_Sum: 2 | PMID15598749_T_le…	Characterised; MitoCore; APEX (matrix) [PMID:23371551]		MSeqDR	Known mitochondrial
ENSG00000120333	MRPS14	ENSG00000120333	MRPS14	mitochondrial ribosomal protein S14	MitoCarta3.0	literature, APEX_matrix, targetP signal, yeast mito homolog++, Rickettsial homolog, mito protein domain, coexpression, MS/MS++	Matrix	Mitochondria;Nuclear membrane (Supported)		ENSG00000048544	MRPS10	mitochondrial ribosomal protein S10	PMID12592411_heart_0: 1 | PMID15253431_Sum: 1 | PMID17519225_T_leukemia_cell_line_0: 1 | PMID17705834_embryonic_stem_cell_line_0: 1 | PMID18348319_heart_0: 1 | PMID19567276_skeletal_muscle_0: 1 | PMID19700791_liver_0: 1 | PMID24708184_Sum: 4 | PMID26450961_Sum: 14 | PMID15986334_immortalized_lymphoblastoid_cell_line_0: 1 | PMID23971408_neuroblastoma_.SH.SY5Y._cell_line_0: 1 | MS_Placenta_Sum: 1 |…	Characterised; APEX (matrix) [PMID:23371551]		MSeqDR	Known mitochondrial
ENSG00000197150	ABCB8	ENSG00000197150	ABCB8	ATP binding cassette subfamily B member 8	MitoCarta3.0	literature, targetP signal+, Rickettsial homolog, mito protein domain, coexpression++, MS/MS++	MIM	Mitochondria (Supported)		ENSG00000242485	MRPL20	mitochondrial ribosomal protein L20	PMID12592411_heart_0: 1 | PMID17519225_T_leukemia_cell_line_0: 1 | PMID23956156_INS.1Beta_cell_line__0: 1 | PMID18348319_heart_0: 1 | PMID19567276_skeletal_muscle_0: 1 | PMID24708184_Sum: 4 | PMID26450961_Sum: 13 | MS_Placenta_Sum: 1 | MS_Brain_Sum: 5 | MS_Skeletal_Muscle_Sum: 2 | MS_Liver_Sum: 1 | MS_Heart_Sum: 3 | MTS_Mean: 0.66774375 | hela_subcell_location_Mitochondrion: 1 | HPA_Mitochondria:…	Characterised; APEX (matrix) [PMID:23371551]		MSeqDR	Known mitochondrial
ENSG00000171953	ATPAF2	ENSG00000171953	ATPAF2	ATP synthase mitochondrial F1 complex assembly factor 2	MitoCarta3.0	literature, targetP signal, yeast mito homolog++, mito protein domain+, induction, coexpression, MS/MS	Matrix	Cytosol (Enhanced)		ENSG00000115419	GLS	glutaminase	PMID28435121_hESCs: 1 | PMID14651853_Sum: 2 | PMID16415296_unknown_0: 1 | PMID17519225_T_leukemia_cell_line_0: 1 | PMID23956156_INS.1Beta_cell_line__0: 1 | PMID18348319_heart_0: 1 | PMID26450961_Sum: 13 | PMID15598749_T_leukemia_cell_line_0: 1 | PMID26217684_brain_0: 1 | MS_Placenta_Sum: 1 | MS_Brain_Sum: 5 | MS_Skeletal_Muscle_Sum: 1 | MS_Liver_Sum: 1 | MS_Kidney_Sum: 1 | MS_Heart_Sum: 2 | MTS_M…	Characterised; MitoCore; APEX (matrix) [PMID:23371551]		MSeqDR	Known mitochondrial
ENSG00000139180	NDUFA9	ENSG00000139180	NDUFA9	NADH:ubiquinone oxidoreductase subunit A9	MitoCarta3.0	literature, APEX_matrix, targetP signal+, mito protein domain, induction, coexpression++, MS/MS++	MIM	Mitochondria;Nucleoplasm (Supported)		ENSG00000105197	TIMM50	translocase of inner mitochondrial membrane 50 homolog (S. cerevisiae)	PMID28435121_hESCs: 1 | PMID17519225_T_leukemia_cell_line_0: 1 | PMID17705834_embryonic_stem_cell_line_0: 1 | PMID23956156_INS.1Beta_cell_line__0: 1 | PMID18348319_heart_0: 1 | PMID19567276_skeletal_muscle_0: 1 | PMID24708184_Sum: 4 | PMID26450961_Sum: 14 | PMID12652598_neuroblastoma_cell_line_IMR.32_0: 1 | PMID15501831_Sum: 2 | PMID15598749_T_leukemia_cell_line_0: 1 | MS_Placenta_Sum: 1 | MS_Bra…	Characterised; APEX (IMS) [PMID:25002142]		MSeqDR	Known mitochondrial
ENSG00000168275	COA6	ENSG00000168275	COA6	cytochrome c oxidase assembly factor 6	MitoCarta3.0	APEX_IMS, yeast mito homolog++, mito protein domain+, induction, coexpression+, MS/MS	IMS	Mitochondria (Supported)		ENSG00000173915	ATP5MK	up-regulated during skeletal muscle growth 5 homolog (mouse)	PMID28435121_hESCs: 1 | PMID12592411_heart_0: 1 | PMID14651853_Sum: 4 | PMID15253431_Sum: 1 | PMID16415296_unknown_0: 1 | PMID17705834_embryonic_stem_cell_line_0: 1 | PMID23956156_INS.1Beta_cell_line__0: 1 | PMID18348319_heart_0: 1 | PMID19567276_skeletal_muscle_0: 1 | PMID19700791_liver_0: 1 | PMID24708184_Sum: 4 | PMID26450961_Sum: 14 | PMID12210211_Sum: 1 | PMID17000643_Sum: 1 | PMID23971408_n…	OMIM:615204		MSeqDR	Known mitochondrial
ENSG00000099821	POLRMT	ENSG00000099821	POLRMT	RNA polymerase mitochondrial	MitoCarta3.0	literature, APEX_matrix, targetP signal, yeast mito homolog++, mito protein domain+, coexpression++, MS/MS	Matrix	Mitochondria (Supported)		ENSG00000102967	DHODH	dihydroorotate dehydrogenase (quinone)	PMID28435121_hESCs: 1 | PMID17519225_T_leukemia_cell_line_0: 1 | PMID17705834_embryonic_stem_cell_line_0: 1 | PMID23956156_INS.1Beta_cell_line__0: 1 | PMID18348319_heart_0: 1 | PMID19567276_skeletal_muscle_0: 1 | PMID19700791_liver_0: 1 | PMID24708184_Sum: 4 | PMID26450961_Sum: 10 | PMID15501831_Sum: 1 | PMID16674101_Sum: 1 | PMID17000643_Sum: 1 | MS_Placenta_Sum: 1 | MS_Brain_Sum: 3 | MS_Skeleta…	Characterised		MSeqDR	Known mitochondrial
ENSG00000136003	ISCU	ENSG00000136003	ISCU	iron-sulfur cluster assembly enzyme	MitoCarta3.0	literature, APEX_matrix, targetP signal+, yeast mito homolog++, Rickettsial homolog, mito protein domain, MS/MS++	Matrix	Cytosol (Supported)		ENSG00000103356	EARS2	glutamyl-tRNA synthetase 2, mitochondrial	PMID28435121_hESCs: 1 | PMID17705834_embryonic_stem_cell_line_0: 1 | PMID23956156_INS.1Beta_cell_line__0: 1 | PMID18348319_heart_0: 1 | PMID19567276_skeletal_muscle_0: 1 | PMID19700791_liver_0: 1 | PMID24708184_Sum: 2 | PMID26450961_Sum: 3 | MS_Placenta_Sum: 1 | MS_Skeletal_Muscle_Sum: 1 | MS_Liver_Sum: 1 | MS_Heart_Sum: 1 | MTS_Mean: 0.5033375 | hela_subcell_location_Mitochondrion: 1 | HPA_Mitoc…	Characterised; APEX (matrix) [PMID:23371551]		MSeqDR	Known mitochondrial
ENSG00000130347	RTN4IP1	ENSG00000130347	RTN4IP1	reticulon 4 interacting protein 1	MitoCarta3.0	literature, APEX_matrix, targetP signal, yeast mito homolog, mito protein domain, induction, coexpression++, MS/MS++	Matrix			ENSG00000156026	MCU	mitochondrial calcium uniporter	PMID28435121_hESCs: 1 | PMID17519225_T_leukemia_cell_line_0: 1 | PMID17705834_embryonic_stem_cell_line_0: 1 | PMID23956156_INS.1Beta_cell_line__0: 1 | PMID19567276_skeletal_muscle_0: 1 | PMID24708184_Sum: 4 | PMID26450961_Sum: 11 | MS_Placenta_Sum: 1 | MS_Brain_Sum: 5 | MS_Skeletal_Muscle_Sum: 2 | MS_Liver_Sum: 1 | MTS_Mean: 0.28139375 | hela_subcell_location_Mitochondrion: 1 | HPA_Mitochondria: …	Characterised		#N/A	Known mitochondrial
ENSG00000197444	OGDHL	ENSG00000197444	OGDHL	oxoglutarate dehydrogenase L	MitoCarta3.0	APEX_matrix, targetP signal+, yeast mito homolog+, Rickettsial homolog, mito protein domain+, MS/MS++	Matrix	Nucleoli fibrillar center (Approved)		ENSG00000124172	ATP5F1E	ATP synthase, H+ transporting, mitochondrial F1 complex, epsilon subunit	PMID12592411_heart_0: 1 | PMID14651853_Sum: 4 | PMID16415296_unknown_0: 1 | PMID19567276_skeletal_muscle_0: 1 | PMID19700791_liver_0: 1 | PMID24708184_Sum: 4 | PMID26450961_Sum: 14 | PMID12210211_Sum: 1 | PMID12865426_liver_0: 1 | PMID15986334_immortalized_lymphoblastoid_cell_line_0: 1 | PMID16615899_liver_0: 1 | PMID26217684_brain_0: 1 | MS_Placenta_Sum: 1 | MS_Brain_Sum: 7 | MS_Skeletal_Muscle_…	Characterised; MitoCore;		MSeqDR	Known mitochondrial
ENSG00000165629	ATP5F1C	ENSG00000165629	ATP5F1C	ATP synthase F1 subunit gamma	MitoCarta3.0	literature, yeast mito homolog++, Rickettsial homolog, mito protein domain, induction, MS/MS++	MIM			ENSG00000152620	NADK2	NAD kinase 2, mitochondrial	PMID14651853_Sum: 1 | PMID17705834_embryonic_stem_cell_line_0: 1 | PMID23956156_INS.1Beta_cell_line__0: 1 | PMID19567276_skeletal_muscle_0: 1 | PMID19700791_liver_0: 1 | PMID24708184_Sum: 4 | PMID26450961_Sum: 13 | PMID16615898_Sum: 2 | MS_Placenta_Sum: 1 | MS_Brain_Sum: 5 | MS_Skeletal_Muscle_Sum: 2 | MS_Liver_Sum: 4 | MS_Kidney_Sum: 1 | MS_Heart_Sum: 1 | MTS_Mean: 0.5539875 | hela_subcell_locat…	Characterised; APEX (matrix) [PMID:23371551]		MSeqDR	Known mitochondrial
ENSG00000103507	BCKDK	ENSG00000103507	BCKDK	branched chain keto acid dehydrogenase kinase	MitoCarta3.0	literature, APEX_matrix, targetP signal, yeast mito homolog+, Rickettsial homolog, mito protein domain+, MS/MS++	Matrix	Mitochondria (Supported)		ENSG00000105953	OGDH	oxoglutarate (alpha-ketoglutarate) dehydrogenase (lipoamide)	PMID28435121_hESCs: 1 | PMID12592411_heart_0: 1 | PMID14651853_Sum: 3 | PMID15253431_Sum: 2 | PMID16415296_unknown_0: 1 | PMID17519225_T_leukemia_cell_line_0: 1 | PMID17705834_embryonic_stem_cell_line_0: 1 | PMID23956156_INS.1Beta_cell_line__0: 1 | PMID18348319_heart_0: 1 | PMID19567276_skeletal_muscle_0: 1 | PMID19700791_liver_0: 1 | PMID24708184_Sum: 4 | PMID26450961_Sum: 14 | PMID12601808_plac…	Characterised; MitoCore; APEX (matrix) [PMID:23371551]		MSeqDR	Known mitochondrial
ENSG00000164347	GFM2	ENSG00000164347	GFM2	GTP dependent ribosome recycling factor mitochondrial 2	MitoCarta3.0	literature, APEX_matrix, yeast mito homolog++, Rickettsial homolog, mito protein domain, coexpression++, MS/MS++	Matrix	Mitochondria (Approved)		ENSG00000145494	NDUFS6	NADH dehydrogenase (ubiquinone) Fe-S protein 6, 13kDa (NADH-coenzyme Q reductase)	PMID12592411_heart_0: 1 | PMID14651853_Sum: 4 | PMID15253431_Sum: 2 | PMID17519225_T_leukemia_cell_line_0: 1 | PMID17705834_embryonic_stem_cell_line_0: 1 | PMID23956156_INS.1Beta_cell_line__0: 1 | PMID18348319_heart_0: 1 | PMID19567276_skeletal_muscle_0: 1 | PMID19700791_liver_0: 1 | PMID24708184_Sum: 3 | PMID26450961_Sum: 14 | PMID12210211_Sum: 1 | PMID15507458_liver_0: 1 | PMID21189371_mammary_…	Characterised; MitoCore; APEX (matrix) [PMID:23371551]		MSeqDR	Known mitochondrial
ENSG00000123545	NDUFAF4	ENSG00000123545	NDUFAF4	NADH:ubiquinone oxidoreductase complex assembly factor 4	MitoCarta3.0	APEX_matrix, GFP, mito protein domain+, induction, coexpression++, MS/MS++	MIM	Mitochondria (Supported)		ENSG00000113048	MRPS27	mitochondrial ribosomal protein S27	PMID28435121_hESCs: 1 | PMID17519225_T_leukemia_cell_line_0: 1 | PMID17705834_embryonic_stem_cell_line_0: 1 | PMID23956156_INS.1Beta_cell_line__0: 1 | PMID19567276_skeletal_muscle_0: 1 | PMID19700791_liver_0: 1 | PMID24708184_Sum: 4 | PMID26450961_Sum: 13 | PMID15501831_Sum: 1 | PMID15598749_T_leukemia_cell_line_0: 1 | MS_Placenta_Sum: 1 | MS_Brain_Sum: 5 | MS_Skeletal_Muscle_Sum: 2 | MS_Liver_Su…	Characterised; APEX (matrix) [PMID:23371551]		MSeqDR	Known mitochondrial
ENSG00000125434	SLC25A35	ENSG00000125434	SLC25A35	solute carrier family 25 member 35	MitoCarta3.0	APEX_matrix, yeast mito homolog+, mito protein domain+, induction, coexpression, MS/MS++	MIM	Mitochondria;Vesicles (Approved)		ENSG00000136463	TACO1	translational activator of mitochondrially encoded cytochrome c oxidase I	PMID28435121_hESCs: 1 | PMID12592411_heart_0: 1 | PMID14651853_Sum: 1 | PMID17519225_T_leukemia_cell_line_0: 1 | PMID17705834_embryonic_stem_cell_line_0: 1 | PMID23956156_INS.1Beta_cell_line__0: 1 | PMID18348319_heart_0: 1 | PMID19567276_skeletal_muscle_0: 1 | PMID24708184_Sum: 4 | PMID26450961_Sum: 14 | PMID12652598_neuroblastoma_cell_line_IMR.32_0: 1 | PMID16615898_Sum: 1 | PMID23971408_neurobl…	OMIM:612958; APEX (matrix) [PMID:23371551]		MSeqDR	Known mitochondrial
ENSG00000108528	SLC25A11	ENSG00000108528	SLC25A11	solute carrier family 25 member 11	MitoCarta3.0	literature, yeast mito homolog+, mito protein domain+, induction, coexpression, MS/MS++	MIM			ENSG00000004961	HCCS	holocytochrome c synthase	PMID28435121_hESCs: 1 | PMID17519225_T_leukemia_cell_line_0: 1 | PMID17705834_embryonic_stem_cell_line_0: 1 | PMID23956156_INS.1Beta_cell_line__0: 1 | PMID18348319_heart_0: 1 | PMID19700791_liver_0: 1 | PMID24708184_Sum: 4 | PMID26450961_Sum: 8 | MS_Placenta_Sum: 1 | MS_Brain_Sum: 3 | MS_Liver_Sum: 1 | MS_Heart_Sum: 2 | MTS_Mean: 0.077225 | hela_subcell_location_Mitochondrion: 1 | HPA_Mitochondri…	OMIM:300056; APEX (IMS) [PMID:25002142]		MSeqDR	Known mitochondrial
ENSG00000150779	TIMM8B	ENSG00000150779	TIMM8B	translocase of inner mitochondrial membrane 8 homolog B	MitoCarta3.0	literature, yeast mito homolog+, mito protein domain+, induction, coexpression, MS/MS++	MIM			ENSG00000159685	CHCHD6	coiled-coil-helix-coiled-coil-helix domain containing 6	PMID12592411_heart_0: 1 | PMID14651853_Sum: 1 | PMID17519225_T_leukemia_cell_line_0: 1 | PMID17705834_embryonic_stem_cell_line_0: 1 | PMID23956156_INS.1Beta_cell_line__0: 1 | PMID18348319_heart_0: 1 | PMID19700791_liver_0: 1 | PMID24708184_Sum: 4 | PMID26450961_Sum: 13 | PMID16615898_Sum: 1 | PMID23971408_neuroblastoma_.SH.SY5Y._cell_line_0: 1 | MS_Placenta_Sum: 1 | MS_Brain_Sum: 7 | MS_Liver_Sum…	OMIM:615634; APEX (matrix) [PMID:23371551]; APEX (IMS) [PMID:25002142]; APEX (OMM) [PMID:28441135]		MSeqDR	Known mitochondrial
ENSG00000100294	MCAT	ENSG00000100294	MCAT	malonyl-CoA-acyl carrier protein transacylase	MitoCarta3.0	literature, APEX_matrix, targetP signal, yeast mito homolog++, Rickettsial homolog, mito protein domain, coexpression, MS/MS++	Matrix	Mitochondria (Supported)		ENSG00000137992	DBT	dihydrolipoamide branched chain transacylase E2	PMID28435121_hESCs: 1 | PMID12592411_heart_0: 1 | PMID14651853_Sum: 2 | PMID15253431_Sum: 2 | PMID16415296_unknown_0: 1 | PMID17705834_embryonic_stem_cell_line_0: 1 | PMID23956156_INS.1Beta_cell_line__0: 1 | PMID18348319_heart_0: 1 | PMID19567276_skeletal_muscle_0: 1 | PMID19700791_liver_0: 1 | PMID24708184_Sum: 4 | PMID26450961_Sum: 14 | PMID12601808_placenta_0: 1 | PMID12652598_neuroblastoma_ce…	Characterised; MitoCore; APEX (matrix) [PMID:23371551]		MSeqDR	Known mitochondrial
ENSG00000181873	IBA57	ENSG00000181873	IBA57	iron-sulfur cluster assembly factor IBA57	MitoCarta3.0	APEX_matrix, targetP signal, yeast mito homolog++, Rickettsial homolog, mito protein domain, coexpression, MS/MS++	Matrix	Mitochondria (Supported)		ENSG00000005882	PDK2	pyruvate dehydrogenase kinase, isozyme 2	PMID15253431_Sum: 1 | PMID16415296_unknown_0: 1 | PMID18348319_heart_0: 1 | PMID19567276_skeletal_muscle_0: 1 | PMID19700791_liver_0: 1 | PMID26450961_Sum: 14 | PMID16615898_Sum: 2 | MS_Placenta_Sum: 1 | MS_Brain_Sum: 3 | MS_Skeletal_Muscle_Sum: 2 | MS_Liver_Sum: 2 | MS_Kidney_Sum: 2 | MS_Heart_Sum: 4 | MTS_Mean: 0.73569375 | hela_subcell_location_Mitochondrion: 1 | HPA_Mitochondria: 1 | HPA_NonM…	Characterised; APEX (matrix) [PMID:23371551]		MSeqDR	Known mitochondrial
ENSG00000215021	PHB2	ENSG00000215021	PHB2	prohibitin 2	MitoCarta3.0	literature, yeast mito homolog++, Rickettsial homolog, mito protein domain, induction, coexpression, MS/MS++	MIM	Mitochondria (Enhanced)		ENSG00000126768	TIMM17B	translocase of inner mitochondrial membrane 17 homolog B (yeast)	PMID28435121_hESCs: 1 | PMID12592411_heart_0: 1 | PMID17519225_T_leukemia_cell_line_0: 1 | PMID17705834_embryonic_stem_cell_line_0: 1 | PMID23956156_INS.1Beta_cell_line__0: 1 | PMID18348319_heart_0: 1 | PMID19567276_skeletal_muscle_0: 1 | PMID19700791_liver_0: 1 | PMID24708184_Sum: 4 | PMID26450961_Sum: 14 | PMID12865426_liver_0: 1 | PMID15598749_T_leukemia_cell_line_0: 1 | MS_Placenta_Sum: 1 | M…	Characterised; APEX (IMS) [PMID:25002142]; APEX (OMM) [PMID:28441135]		MSeqDR	Known mitochondrial
ENSG00000132676	DAP3	ENSG00000132676	DAP3	death associated protein 3	MitoCarta3.0	literature, APEX_matrix, targetP signal, yeast mito homolog++, mito protein domain+, coexpression, MS/MS++	Matrix	Mitochondria;Nucleoplasm (Supported)		ENSG00000145439	CBR4	carbonyl reductase 4	PMID16415296_unknown_0: 1 | PMID17519225_T_leukemia_cell_line_0: 1 | PMID17705834_embryonic_stem_cell_line_0: 1 | PMID23956156_INS.1Beta_cell_line__0: 1 | PMID18348319_heart_0: 1 | PMID19567276_skeletal_muscle_0: 1 | PMID19700791_liver_0: 1 | PMID24708184_Sum: 4 | PMID26450961_Sum: 14 | PMID16615898_Sum: 3 | MS_Placenta_Sum: 1 | MS_Brain_Sum: 5 | MS_Skeletal_Muscle_Sum: 2 | MS_Liver_Sum: 3 | MS_K…	Human carbonyl reductase 4 is a mitochondrial NADPH-dependent quinone reductase [PMID:19000905]; 17beta-hydroxysteroid dehydrogenase type 8 and carbonyl reductase type 4 assemble as a ketoacyl reductase of human mitochondrial FAS [PMID:19571038]; APEX (matrix) [PMID:23371551]		MSeqDR	Known mitochondrial
ENSG00000103121	CMC2	ENSG00000103121	CMC2	C-X9-C motif containing 2	MitoCarta3.0	APEX_IMS, yeast mito homolog++, mito protein domain+, induction, coexpression, MS/MS+	IMS	Mitochondria (Supported)		ENSG00000099624	ATP5F1D	ATP synthase, H+ transporting, mitochondrial F1 complex, delta subunit	PMID28435121_hESCs: 1 | PMID12592411_heart_0: 1 | PMID14651853_Sum: 4 | PMID15253431_Sum: 1 | PMID16415296_unknown_0: 1 | PMID17519225_T_leukemia_cell_line_0: 1 | PMID17705834_embryonic_stem_cell_line_0: 1 | PMID23956156_INS.1Beta_cell_line__0: 1 | PMID18348319_heart_0: 1 | PMID19567276_skeletal_muscle_0: 1 | PMID19700791_liver_0: 1 | PMID24708184_Sum: 4 | PMID26450961_Sum: 14 | PMID12210211_Sum:…	Characterised; MitoCore; APEX (matrix) [PMID:23371551]		MSeqDR	Known mitochondrial
ENSG00000205138	SDHAF1	ENSG00000205138	SDHAF1	succinate dehydrogenase complex assembly factor 1	MitoCarta3.0	literature, targetP signal+, yeast mito homolog, mito protein domain+, induction, coexpression+, MS/MS	Matrix	Mitochondria (Approved)		ENSG00000165487	MICU2	mitochondrial calcium uptake 2	PMID28435121_hESCs: 1 | PMID17519225_T_leukemia_cell_line_0: 1 | PMID17705834_embryonic_stem_cell_line_0: 1 | PMID19567276_skeletal_muscle_0: 1 | PMID24708184_Sum: 4 | PMID26450961_Sum: 4 | PMID15598749_T_leukemia_cell_line_0: 1 | MS_Placenta_Sum: 1 | MS_Brain_Sum: 2 | MS_Skeletal_Muscle_Sum: 1 | MTS_Mean: 0.97675625 | hela_subcell_location_Mitochondrion: 1 | HPA_Mitochondria: 1 | HPA_NonMitochon…	Characterised; APEX (IMS) [PMID:25002142]		#N/A	Known mitochondrial
ENSG00000239789	MRPS17	ENSG00000239789	MRPS17	mitochondrial ribosomal protein S17	MitoCarta3.0	literature, targetP signal, yeast mito homolog++, Rickettsial homolog, mito protein domain, induction, coexpression, MS/MS+	Matrix			ENSG00000110717	NDUFS8	NADH dehydrogenase (ubiquinone) Fe-S protein 8, 23kDa (NADH-coenzyme Q reductase)	PMID28435121_hESCs: 1 | PMID12592411_heart_0: 1 | PMID14651853_Sum: 4 | PMID15253431_Sum: 2 | PMID17705834_embryonic_stem_cell_line_0: 1 | PMID23956156_INS.1Beta_cell_line__0: 1 | PMID18348319_heart_0: 1 | PMID19567276_skeletal_muscle_0: 1 | PMID19700791_liver_0: 1 | PMID24708184_Sum: 4 | PMID26450961_Sum: 14 | PMID12210211_Sum: 1 | PMID12601808_placenta_0: 1 | PMID12652598_neuroblastoma_cell_lin…	Characterised; MitoCore; APEX (matrix) [PMID:23371551]		MSeqDR	Known mitochondrial
ENSG00000147576	ADHFE1	ENSG00000147576	ADHFE1	alcohol dehydrogenase iron containing 1	MitoCarta3.0	targetP signal+, yeast mito homolog++, mito protein domain, coexpression, MS/MS++	Matrix	Vesicles (Approved)		ENSG00000154719	MRPL39	mitochondrial ribosomal protein L39	PMID28435121_hESCs: 1 | PMID17519225_T_leukemia_cell_line_0: 1 | PMID17705834_embryonic_stem_cell_line_0: 1 | PMID23956156_INS.1Beta_cell_line__0: 1 | PMID18348319_heart_0: 1 | PMID19567276_skeletal_muscle_0: 1 | PMID24708184_Sum: 4 | PMID26450961_Sum: 13 | PMID12652598_neuroblastoma_cell_line_IMR.32_0: 1 | PMID15501831_Sum: 1 | PMID21189371_mammary_gland_0: 1 | MS_Placenta_Sum: 1 | MS_Brain_Sum:…	Characterised; APEX (matrix) [PMID:23371551]		MSeqDR	Known mitochondrial
ENSG00000244005	NFS1	ENSG00000244005	NFS1	NFS1 cysteine desulfurase	MitoCarta3.0	literature, APEX_matrix, targetP signal, Rickettsial homolog, mito protein domain+, coexpression+, MS/MS++	Matrix	Cytosol;Nucleoplasm (Supported)		ENSG00000117054	ACADM	acyl-CoA dehydrogenase, C-4 to C-12 straight chain	PMID28435121_hESCs: 1 | PMID12592411_heart_0: 1 | PMID14651853_Sum: 3 | PMID15253431_Sum: 2 | PMID16415296_unknown_0: 1 | PMID17519225_T_leukemia_cell_line_0: 1 | PMID17705834_embryonic_stem_cell_line_0: 1 | PMID23956156_INS.1Beta_cell_line__0: 1 | PMID18348319_heart_0: 1 | PMID19567276_skeletal_muscle_0: 1 | PMID19700791_liver_0: 1 | PMID24708184_Sum: 4 | PMID26450961_Sum: 14 | PMID11840540_live…	Characterised; MitoCore; APEX (matrix) [PMID:23371551]		MSeqDR	Known mitochondrial
ENSG00000101247	NDUFAF5	ENSG00000101247	NDUFAF5	NADH:ubiquinone oxidoreductase complex assembly factor 5	MitoCarta3.0	literature, APEX_matrix, GFP, targetP signal+, Rickettsial homolog, mito protein domain+, induction, coexpression, MS/MS	MIM			ENSG00000115944	COX7A2L	cytochrome c oxidase subunit VIIa polypeptide 2 like	PMID28435121_hESCs: 1 | PMID12592411_heart_0: 1 | PMID15253431_Sum: 1 | PMID17705834_embryonic_stem_cell_line_0: 1 | PMID23956156_INS.1Beta_cell_line__0: 1 | PMID18348319_heart_0: 1 | PMID19567276_skeletal_muscle_0: 1 | PMID19700791_liver_0: 1 | PMID24708184_Sum: 4 | PMID26450961_Sum: 14 | MS_Placenta_Sum: 1 | MS_Brain_Sum: 5 | MS_Skeletal_Muscle_Sum: 2 | MS_Liver_Sum: 2 | MS_Kidney_Sum: 1 | MS_H…	Characterised; MitoCore; APEX (matrix) [PMID:23371551]; APEX (IMS) [PMID:25002142]		MSeqDR	Known mitochondrial
ENSG00000158042	MRPL17	ENSG00000158042	MRPL17	mitochondrial ribosomal protein L17	MitoCarta3.0	literature, APEX_matrix, targetP signal+, yeast mito homolog++, Rickettsial homolog, mito protein domain, coexpression, MS/MS	Matrix			ENSG00000185973	TMLHE	trimethyllysine hydroxylase, epsilon	PMID16415296_unknown_0: 1 | PMID23956156_INS.1Beta_cell_line__0: 1 | PMID18348319_heart_0: 1 | PMID19567276_skeletal_muscle_0: 1 | PMID24708184_Sum: 3 | PMID26450961_Sum: 7 | PMID16615898_Sum: 1 | PMID23971408_neuroblastoma_.SH.SY5Y._cell_line_0: 1 | PMID26217684_brain_0: 1 | MS_Placenta_Sum: 2 | MS_Brain_Sum: 2 | MS_Skeletal_Muscle_Sum: 1 | MS_Kidney_Sum: 1 | MS_Heart_Sum: 1 | MTS_Mean: 0.785106…	Characterised; APEX (matrix) [PMID:23371551]		MSeqDR	Known mitochondrial
ENSG00000136463	TACO1	ENSG00000136463	TACO1	translational activator of cytochrome c oxidase I	MitoCarta3.0	literature, APEX_matrix, targetP signal+, yeast mito homolog, Rickettsial homolog, mito protein domain+, MS/MS++	Matrix	Mitochondria (Enhanced)		ENSG00000067829	IDH3G	isocitrate dehydrogenase 3 (NAD+) gamma	PMID12592411_heart_0: 1 | PMID14651853_Sum: 3 | PMID15253431_Sum: 1 | PMID16415296_unknown_0: 1 | PMID17705834_embryonic_stem_cell_line_0: 1 | PMID23956156_INS.1Beta_cell_line__0: 1 | PMID18348319_heart_0: 1 | PMID19567276_skeletal_muscle_0: 1 | PMID19700791_liver_0: 1 | PMID24708184_Sum: 4 | PMID26450961_Sum: 14 | PMID15501831_Sum: 1 | PMID15986334_immortalized_lymphoblastoid_cell_line_0: 1 | PM…	Characterised; MitoCore; APEX (matrix) [PMID:23371551]		MSeqDR	Known mitochondrial
ENSG00000171109	MFN1	ENSG00000171109	MFN1	mitofusin 1	MitoCarta3.0	literature, yeast mito homolog++, mito protein domain+, induction, coexpression, MS/MS+	MOM	Mitochondria (Supported)		ENSG00000112992	NNT	nicotinamide nucleotide transhydrogenase	PMID28435121_hESCs: 1 | PMID12592411_heart_0: 1 | PMID14651853_Sum: 2 | PMID15253431_Sum: 2 | PMID16415296_unknown_0: 1 | PMID17519225_T_leukemia_cell_line_0: 1 | PMID17705834_embryonic_stem_cell_line_0: 1 | PMID23956156_INS.1Beta_cell_line__0: 1 | PMID18348319_heart_0: 1 | PMID19567276_skeletal_muscle_0: 1 | PMID19700791_liver_0: 1 | PMID24708184_Sum: 4 | PMID26450961_Sum: 5 | PMID12865426_liver…	Characterised; MitoCore; APEX (matrix) [PMID:23371551]		MSeqDR	Known mitochondrial
ENSG00000196850	PPTC7	ENSG00000196850	PPTC7	protein phosphatase targeting COQ7	MitoCarta3.0	APEX_matrix, yeast mito homolog, mito protein domain+, induction, coexpression, MS/MS++	Matrix	Cytosol;Plasma membrane (Approved)		ENSG00000189221	MAOA	monoamine oxidase A	PMID12592411_heart_0: 1 | PMID14651853_Sum: 1 | PMID15253431_Sum: 1 | PMID16415296_unknown_0: 1 | PMID17705834_embryonic_stem_cell_line_0: 1 | PMID23956156_INS.1Beta_cell_line__0: 1 | PMID18348319_heart_0: 1 | PMID19567276_skeletal_muscle_0: 1 | PMID19700791_liver_0: 1 | PMID24708184_Sum: 3 | PMID26450961_Sum: 14 | PMID23971408_neuroblastoma_.SH.SY5Y._cell_line_0: 1 | PMID26217684_brain_0: 1 | MS…	OMIM:309850		MSeqDR	Known mitochondrial
ENSG00000174547	MRPL11	ENSG00000174547	MRPL11	mitochondrial ribosomal protein L11	MitoCarta3.0	literature, targetP signal, yeast mito homolog++, Rickettsial homolog, mito protein domain, coexpression+, MS/MS+	Matrix	Mitochondria (Supported)		ENSG00000059691	GATB	glutamyl-tRNA(Gln) amidotransferase, subunit B	PMID23956156_INS.1Beta_cell_line__0: 1 | PMID18348319_heart_0: 1 | PMID24708184_Sum: 1 | PMID26450961_Sum: 5 | PMID12652598_neuroblastoma_cell_line_IMR.32_0: 1 | MS_Brain_Sum: 1 | MS_Skeletal_Muscle_Sum: 1 | MS_Heart_Sum: 1 | MTS_Mean: 0.76224375 | hela_subcell_location_Mitochondrion: 1 | HPA_Mitochondria: 1 | YeastMitoEvidenceGFP: 1 | Rickettsia_Homolog: 1 | compartments_knowledge_difference: 2 …	Characterised; APEX (matrix) [PMID:23371551]		#N/A	Known mitochondrial
ENSG00000131143	COX4I1	ENSG00000131143	COX4I1	cytochrome c oxidase subunit 4I1	MitoCarta3.0	literature, APEX_IMS, APEX_matrix, targetP signal, mito protein domain+, coexpression++, MS/MS++	MIM	Mitochondria (Supported)		ENSG00000185608	MRPL40	mitochondrial ribosomal protein L40	PMID28435121_hESCs: 1 | PMID17519225_T_leukemia_cell_line_0: 1 | PMID17705834_embryonic_stem_cell_line_0: 1 | PMID23956156_INS.1Beta_cell_line__0: 1 | PMID18348319_heart_0: 1 | PMID19567276_skeletal_muscle_0: 1 | PMID24708184_Sum: 4 | PMID26450961_Sum: 13 | PMID15598749_T_leukemia_cell_line_0: 1 | PMID15986334_immortalized_lymphoblastoid_cell_line_0: 1 | PMID23971408_neuroblastoma_.SH.SY5Y._cell_…	Characterised; APEX (matrix) [PMID:23371551]		MSeqDR	Known mitochondrial
ENSG00000145494	NDUFS6	ENSG00000145494	NDUFS6	NADH:ubiquinone oxidoreductase subunit S6	MitoCarta3.0	literature, APEX_matrix, targetP signal, mito protein domain+, coexpression++, MS/MS++	MIM			ENSG00000180992	MRPL14	mitochondrial ribosomal protein L14	PMID28435121_hESCs: 1 | PMID14651853_Sum: 2 | PMID17519225_T_leukemia_cell_line_0: 1 | PMID17705834_embryonic_stem_cell_line_0: 1 | PMID23956156_INS.1Beta_cell_line__0: 1 | PMID18348319_heart_0: 1 | PMID19567276_skeletal_muscle_0: 1 | PMID24708184_Sum: 4 | PMID26450961_Sum: 14 | PMID26217684_brain_0: 1 | MS_Placenta_Sum: 1 | MS_Brain_Sum: 6 | MS_Skeletal_Muscle_Sum: 2 | MS_Liver_Sum: 2 | MS_Kidne…	Characterised; APEX (matrix) [PMID:23371551]		MSeqDR	Known mitochondrial
ENSG00000172172	MRPL13	ENSG00000172172	MRPL13	mitochondrial ribosomal protein L13	MitoCarta3.0	literature, APEX_matrix, targetP signal, yeast mito homolog, Rickettsial homolog, mito protein domain, induction, coexpression, MS/MS++	Matrix			ENSG00000124370	MCEE	methylmalonyl CoA epimerase	PMID12592411_heart_0: 1 | PMID14651853_Sum: 2 | PMID17519225_T_leukemia_cell_line_0: 1 | PMID23956156_INS.1Beta_cell_line__0: 1 | PMID18348319_heart_0: 1 | PMID19567276_skeletal_muscle_0: 1 | PMID19700791_liver_0: 1 | PMID24708184_Sum: 1 | PMID26450961_Sum: 14 | PMID15598749_T_leukemia_cell_line_0: 1 | PMID16615898_Sum: 2 | PMID16615899_liver_0: 1 | MS_Placenta_Sum: 1 | MS_Brain_Sum: 4 | MS_Skele…	Characterised; MitoCore;		MSeqDR	Known mitochondrial
ENSG00000083720	OXCT1	ENSG00000083720	OXCT1	3-oxoacid CoA-transferase 1	MitoCarta3.0	literature, APEX_matrix, targetP signal, mito protein domain, induction, coexpression++, MS/MS++	Matrix	Mitochondria (Enhanced)		ENSG00000099800	TIMM13	translocase of inner mitochondrial membrane 13 homolog (yeast)	PMID28435121_hESCs: 1 | PMID14651853_Sum: 3 | PMID16415296_unknown_0: 1 | PMID17705834_embryonic_stem_cell_line_0: 1 | PMID18348319_heart_0: 1 | PMID19567276_skeletal_muscle_0: 1 | PMID19700791_liver_0: 1 | PMID24708184_Sum: 4 | PMID26450961_Sum: 14 | PMID23971408_neuroblastoma_.SH.SY5Y._cell_line_0: 1 | PMID26217684_brain_0: 1 | MS_Placenta_Sum: 1 | MS_Brain_Sum: 7 | MS_Skeletal_Muscle_Sum: 2 | …	Characterised; APEX (IMS) [PMID:25002142]		MSeqDR	Known mitochondrial
ENSG00000135940	COX5B	ENSG00000135940	COX5B	cytochrome c oxidase subunit 5B	MitoCarta3.0	literature, APEX_IMS, APEX_matrix, targetP signal+, yeast mito homolog++, mito protein domain+, MS/MS++	MIM	Mitochondria (Enhanced)		ENSG00000124608	AARS2	alanyl-tRNA synthetase 2, mitochondrial	PMID28435121_hESCs: 1 | PMID23956156_INS.1Beta_cell_line__0: 1 | PMID18348319_heart_0: 1 | PMID24708184_Sum: 3 | PMID26450961_Sum: 13 | PMID15598749_T_leukemia_cell_line_0: 1 | PMID23971408_neuroblastoma_.SH.SY5Y._cell_line_0: 1 | MS_Placenta_Sum: 1 | MS_Brain_Sum: 4 | MS_Skeletal_Muscle_Sum: 1 | MS_Liver_Sum: 1 | MS_Kidney_Sum: 1 | MS_Heart_Sum: 1 | MTS_Mean: 0.58268125 | hela_subcell_location_M…	Characterised; APEX (matrix) [PMID:23371551]		MSeqDR	Known mitochondrial
ENSG00000005882	PDK2	ENSG00000005882	PDK2	pyruvate dehydrogenase kinase 2	MitoCarta3.0	literature, APEX_matrix, yeast mito homolog+, mito protein domain+, induction, coexpression, MS/MS++	Matrix	Mitochondria;Nucleoplasm (Supported)		ENSG00000198888	MT-ND1	mitochondrially encoded NADH dehydrogenase 1	PMID28435121_hESCs: 1 | PMID12592411_heart_0: 1 | PMID14651853_Sum: 2 | PMID15253431_Sum: 1 | PMID17705834_embryonic_stem_cell_line_0: 1 | PMID23956156_INS.1Beta_cell_line__0: 1 | PMID18348319_heart_0: 1 | PMID19567276_skeletal_muscle_0: 1 | PMID19700791_liver_0: 1 | PMID24708184_Sum: 3 | PMID26450961_Sum: 14 | PMID26217684_brain_0: 1 | MS_Placenta_Sum: 1 | MS_Brain_Sum: 6 | MS_Skeletal_Muscle_Su…	Characterised; MitoCore;		MSeqDR	Known mitochondrial
ENSG00000023330	ALAS1	ENSG00000023330	ALAS1	5'-aminolevulinate synthase 1	MitoCarta3.0	literature, APEX_matrix, targetP signal, yeast mito homolog+, Rickettsial homolog, mito protein domain+, induction, coexpression, MS/MS	Matrix	Mitochondria (Enhanced)		ENSG00000151093	OXSM	3-oxoacyl-ACP synthase, mitochondrial	PMID14651853_Sum: 1 | PMID16415296_unknown_0: 1 | PMID23956156_INS.1Beta_cell_line__0: 1 | PMID18348319_heart_0: 1 | PMID19567276_skeletal_muscle_0: 1 | PMID19700791_liver_0: 1 | PMID24708184_Sum: 1 | PMID26450961_Sum: 7 | PMID12652598_neuroblastoma_cell_line_IMR.32_0: 1 | PMID16615898_Sum: 2 | MS_Placenta_Sum: 1 | MS_Brain_Sum: 1 | MS_Skeletal_Muscle_Sum: 1 | MS_Liver_Sum: 3 | MS_Kidney_Sum: 1 |…	Characterised; APEX (matrix) [PMID:23371551]		MSeqDR	Known mitochondrial
ENSG00000243147	MRPL33	ENSG00000243147	MRPL33	mitochondrial ribosomal protein L33	MitoCarta3.0	literature, yeast mito homolog++, Rickettsial homolog, mito protein domain, coexpression, MS/MS++	Matrix			ENSG00000127184	COX7C	cytochrome c oxidase subunit VIIc	PMID12592411_heart_0: 1 | PMID14651853_Sum: 4 | PMID15253431_Sum: 1 | PMID18348319_heart_0: 1 | PMID19567276_skeletal_muscle_0: 1 | PMID19700791_liver_0: 1 | PMID24708184_Sum: 3 | PMID26450961_Sum: 14 | PMID12865426_liver_0: 1 | MS_Placenta_Sum: 1 | MS_Brain_Sum: 5 | MS_Skeletal_Muscle_Sum: 2 | MS_Liver_Sum: 4 | MS_Kidney_Sum: 2 | MS_Heart_Sum: 5 | MTS_Mean: 0.62949375 | hela_subcell_location_Mit…	Characterised; MitoCore; APEX (IMS) [PMID:25002142]		MSeqDR	Known mitochondrial
ENSG00000135297	MTO1	ENSG00000135297	MTO1	mitochondrial tRNA translation optimization 1	MitoCarta3.0	literature, APEX_matrix, targetP signal, yeast mito homolog++, Rickettsial homolog, mito protein domain, coexpression++	Matrix	Nucleoplasm (Approved)		ENSG00000174547	MRPL11	mitochondrial ribosomal protein L11	PMID28435121_hESCs: 1 | PMID17519225_T_leukemia_cell_line_0: 1 | PMID17705834_embryonic_stem_cell_line_0: 1 | PMID18348319_heart_0: 1 | PMID19567276_skeletal_muscle_0: 1 | PMID24708184_Sum: 4 | PMID26450961_Sum: 14 | PMID15598749_T_leukemia_cell_line_0: 1 | PMID15986334_immortalized_lymphoblastoid_cell_line_0: 1 | PMID26217684_brain_0: 1 | MS_Placenta_Sum: 1 | MS_Brain_Sum: 6 | MS_Skeletal_Muscle…	Characterised		MSeqDR	Known mitochondrial
ENSG00000121897	LIAS	ENSG00000121897	LIAS	lipoic acid synthetase	MitoCarta3.0	literature, APEX_matrix, targetP signal, yeast mito homolog, Rickettsial homolog, mito protein domain, induction, coexpression++, MS/MS	Matrix	Mitochondria (Approved)		ENSG00000074071	MRPS34	mitochondrial ribosomal protein S34	PMID28435121_hESCs: 1 | PMID17519225_T_leukemia_cell_line_0: 1 | PMID17705834_embryonic_stem_cell_line_0: 1 | PMID23956156_INS.1Beta_cell_line__0: 1 | PMID18348319_heart_0: 1 | PMID19567276_skeletal_muscle_0: 1 | PMID19700791_liver_0: 1 | PMID24708184_Sum: 4 | PMID26450961_Sum: 14 | PMID15501831_Sum: 1 | PMID15598749_T_leukemia_cell_line_0: 1 | MS_Placenta_Sum: 1 | MS_Brain_Sum: 5 | MS_Skeletal_M…	Characterised; APEX (matrix) [PMID:23371551]		MSeqDR	Known mitochondrial
ENSG00000128609	NDUFA5	ENSG00000128609	NDUFA5	NADH:ubiquinone oxidoreductase subunit A5	MitoCarta3.0	literature, APEX_matrix, mito protein domain+, induction, coexpression++, MS/MS++	MIM			ENSG00000128928	IVD	isovaleryl-CoA dehydrogenase	PMID28435121_hESCs: 1 | PMID12592411_heart_0: 1 | PMID14651853_Sum: 4 | PMID16415296_unknown_0: 1 | PMID23956156_INS.1Beta_cell_line__0: 1 | PMID18348319_heart_0: 1 | PMID19567276_skeletal_muscle_0: 1 | PMID19700791_liver_0: 1 | PMID24708184_Sum: 4 | PMID26450961_Sum: 14 | PMID11840540_liver_0: 1 | PMID12601808_placenta_0: 1 | PMID12652598_neuroblastoma_cell_line_IMR.32_0: 1 | PMID15501831_Sum: 1…	Characterised; MitoCore; APEX (matrix) [PMID:23371551]		MSeqDR	Known mitochondrial
ENSG00000165264	NDUFB6	ENSG00000165264	NDUFB6	NADH:ubiquinone oxidoreductase subunit B6	MitoCarta3.0	literature, APEX_IMS, APEX_matrix, mito protein domain+, induction, coexpression++, MS/MS++	MIM	Mitochondria (Enhanced)		ENSG00000182154	MRPL41	mitochondrial ribosomal protein L41	PMID28435121_hESCs: 1 | PMID12592411_heart_0: 1 | PMID17519225_T_leukemia_cell_line_0: 1 | PMID17705834_embryonic_stem_cell_line_0: 1 | PMID19567276_skeletal_muscle_0: 1 | PMID24708184_Sum: 4 | PMID26450961_Sum: 14 | PMID26217684_brain_0: 1 | MS_Placenta_Sum: 1 | MS_Brain_Sum: 6 | MS_Skeletal_Muscle_Sum: 2 | MS_Liver_Sum: 1 | MS_Kidney_Sum: 1 | MS_Heart_Sum: 2 | MTS_Mean: 0.5713125 | hela_subcell…	Characterised; APEX (matrix) [PMID:23371551]		MSeqDR	Known mitochondrial
ENSG00000128654	MTX2	ENSG00000128654	MTX2	metaxin 2	MitoCarta3.0	literature, mito protein domain+, induction, coexpression++, MS/MS++	MOM	Mitochondria (Supported)		ENSG00000011376	LARS2	leucyl-tRNA synthetase 2, mitochondrial	PMID28435121_hESCs: 1 | PMID12592411_heart_0: 1 | PMID17705834_embryonic_stem_cell_line_0: 1 | PMID23956156_INS.1Beta_cell_line__0: 1 | PMID18348319_heart_0: 1 | PMID24708184_Sum: 3 | PMID26450961_Sum: 14 | PMID15598749_T_leukemia_cell_line_0: 1 | PMID16615898_Sum: 1 | PMID23971408_neuroblastoma_.SH.SY5Y._cell_line_0: 1 | MS_Placenta_Sum: 2 | MS_Brain_Sum: 4 | MS_Skeletal_Muscle_Sum: 1 | MS_Liver…	Characterised; APEX (matrix) [PMID:23371551]		MSeqDR	Known mitochondrial
ENSG00000172340	SUCLG2	ENSG00000172340	SUCLG2	succinate-CoA ligase GDP-forming subunit beta	MitoCarta3.0	literature, APEX_matrix, targetP signal, yeast mito homolog+, Rickettsial homolog, mito protein domain, coexpression, MS/MS++	Matrix	Mitochondria;Plasma membrane (Supported)		ENSG00000197150	ABCB8	ATP-binding cassette, sub-family B (MDR/TAP), member 8	PMID23956156_INS.1Beta_cell_line__0: 1 | PMID18348319_heart_0: 1 | PMID24708184_Sum: 3 | PMID26450961_Sum: 14 | PMID23971408_neuroblastoma_.SH.SY5Y._cell_line_0: 1 | PMID26217684_brain_0: 1 | MS_Placenta_Sum: 1 | MS_Brain_Sum: 5 | MS_Skeletal_Muscle_Sum: 1 | MS_Liver_Sum: 1 | MS_Kidney_Sum: 1 | MS_Heart_Sum: 2 | MTS_Mean: 0.84644375 | hela_subcell_location_Mitochondrion: 1 | HPA_Mitochondria: 1 |…	OMIM:605464; APEX (OMM) [PMID:28441135]		MSeqDR	Known mitochondrial
ENSG00000137714	FDX1	ENSG00000137714	FDX1	ferredoxin 1	MitoCarta3.0	literature, APEX_matrix, targetP signal, yeast mito homolog+, Rickettsial homolog, mito protein domain, induction, coexpression, MS/MS+	Matrix	Mitochondria (Enhanced)		ENSG00000101247	NDUFAF5	NADH dehydrogenase (ubiquinone) complex I, assembly factor 5	PMID23956156_INS.1Beta_cell_line__0: 1 | PMID18348319_heart_0: 1 | PMID24708184_Sum: 3 | PMID26450961_Sum: 6 | MS_Placenta_Sum: 1 | MS_Brain_Sum: 4 | MS_Skeletal_Muscle_Sum: 1 | MS_Heart_Sum: 1 | MTS_Mean: 0.8907125 | MammalMitoEvidenceGFP: 1 | Rickettsia_Homolog: 1 | compartments_knowledge_difference: 2.4 | Cluh_Enrichment: 1 | Comm_Mito_Ratio: 0.9 |	OMIM:612360; APEX (matrix) [PMID:23371551]		MSeqDR	Known mitochondrial
ENSG00000100075	SLC25A1	ENSG00000100075	SLC25A1	solute carrier family 25 member 1	MitoCarta3.0	literature, yeast mito homolog++, mito protein domain+, coexpression, MS/MS++	MIM			ENSG00000110074	FOXRED1	FAD-dependent oxidoreductase domain containing 1	PMID28435121_hESCs: 1 | PMID23956156_INS.1Beta_cell_line__0: 1 | PMID19700791_liver_0: 1 | PMID24708184_Sum: 4 | PMID26450961_Sum: 4 | MS_Placenta_Sum: 1 | MS_Brain_Sum: 2 | MS_Liver_Sum: 1 | MTS_Mean: 0.60123125 | hela_subcell_location_Mitochondrion: 1 | HPA_Mitochondria: 1 | MammalMitoEvidenceGFP: 1 | compartments_knowledge_difference: 2 | Cluh_Enrichment: 1 |	OMIM:613622		MSeqDR	Known mitochondrial
ENSG00000147586	MRPS28	ENSG00000147586	MRPS28	mitochondrial ribosomal protein S28	MitoCarta3.0	literature, targetP signal, mito protein domain+, coexpression++, MS/MS++	Matrix	Mitochondria (Supported)		ENSG00000174173	TRMT10C	tRNA methyltransferase 10 homolog C (S. cerevisiae)	PMID28435121_hESCs: 1 | PMID17705834_embryonic_stem_cell_line_0: 1 | PMID23956156_INS.1Beta_cell_line__0: 1 | PMID19567276_skeletal_muscle_0: 1 | PMID24708184_Sum: 4 | PMID26450961_Sum: 2 | PMID12652598_neuroblastoma_cell_line_IMR.32_0: 1 | PMID26217684_brain_0: 1 | MS_Placenta_Sum: 1 | MS_Brain_Sum: 3 | MS_Skeletal_Muscle_Sum: 1 | MTS_Mean: 0.91124375 | hela_subcell_location_Mitochondrion: 1 | H…	Characterised; APEX (matrix) [PMID:23371551]		MSeqDR	Known mitochondrial
ENSG00000105197	TIMM50	ENSG00000105197	TIMM50	translocase of inner mitochondrial membrane 50	MitoCarta3.0	literature, APEX_IMS, yeast mito homolog++, mito protein domain, coexpression++, MS/MS++	MIM	Mitochondria;Nucleoplasm (Supported)		ENSG00000074582	BCS1L	BC1 (ubiquinol-cytochrome c reductase) synthesis-like	PMID28435121_hESCs: 1 | PMID12592411_heart_0: 1 | PMID17519225_T_leukemia_cell_line_0: 1 | PMID17705834_embryonic_stem_cell_line_0: 1 | PMID23956156_INS.1Beta_cell_line__0: 1 | PMID18348319_heart_0: 1 | PMID19567276_skeletal_muscle_0: 1 | PMID19700791_liver_0: 1 | PMID24708184_Sum: 4 | PMID26450961_Sum: 13 | PMID15598749_T_leukemia_cell_line_0: 1 | PMID15986334_immortalized_lymphoblastoid_cell_li…	Characterised; APEX (matrix) [PMID:23371551]		MSeqDR	Known mitochondrial
ENSG00000165637	VDAC2	ENSG00000165637	VDAC2	voltage dependent anion channel 2	MitoCarta3.0	literature, APEX_IMS, yeast mito homolog+, mito protein domain+, induction, coexpression, MS/MS++	MOM	Mitochondria (Supported)		ENSG00000095321	CRAT	carnitine O-acetyltransferase	PMID12592411_heart_0: 1 | PMID14651853_Sum: 1 | PMID15253431_Sum: 2 | PMID16415296_unknown_0: 1 | PMID23956156_INS.1Beta_cell_line__0: 1 | PMID18348319_heart_0: 1 | PMID19567276_skeletal_muscle_0: 1 | PMID24708184_Sum: 4 | PMID26450961_Sum: 14 | PMID16615898_Sum: 2 | PMID26217684_brain_0: 1 | MS_Placenta_Sum: 1 | MS_Brain_Sum: 6 | MS_Skeletal_Muscle_Sum: 2 | MS_Liver_Sum: 1 | MS_Kidney_Sum: 2 | M…	OMIM:600184; APEX (matrix) [PMID:23371551]		MSeqDR	Known mitochondrial
ENSG00000181035	SLC25A42	ENSG00000181035	SLC25A42	solute carrier family 25 member 42	MitoCarta3.0	literature, yeast mito homolog+, mito protein domain+, induction, coexpression, MS/MS++	MIM	Mitochondria (Supported)		ENSG00000167186	COQ7	coenzyme Q7 homolog, ubiquinone (yeast)	PMID12592411_heart_0: 1 | PMID15253431_Sum: 1 | PMID16415296_unknown_0: 1 | PMID17705834_embryonic_stem_cell_line_0: 1 | PMID23956156_INS.1Beta_cell_line__0: 1 | PMID18348319_heart_0: 1 | PMID19567276_skeletal_muscle_0: 1 | PMID19700791_liver_0: 1 | PMID24708184_Sum: 4 | PMID26450961_Sum: 14 | PMID15501831_Sum: 1 | PMID16615899_liver_0: 1 | MS_Placenta_Sum: 1 | MS_Brain_Sum: 5 | MS_Skeletal_Muscl…	OMIM:601683		MSeqDR	Known mitochondrial
ENSG00000196683	TOMM7	ENSG00000196683	TOMM7	translocase of outer mitochondrial membrane 7	MitoCarta3.0	literature, yeast mito homolog++, mito protein domain+, coexpression, MS/MS++	MOM			ENSG00000134375	TIMM17A	translocase of inner mitochondrial membrane 17 homolog A (yeast)	PMID28435121_hESCs: 1 | PMID17705834_embryonic_stem_cell_line_0: 1 | PMID23956156_INS.1Beta_cell_line__0: 1 | PMID18348319_heart_0: 1 | PMID24708184_Sum: 4 | PMID26450961_Sum: 14 | PMID15598749_T_leukemia_cell_line_0: 1 | PMID26217684_brain_0: 1 | MS_Placenta_Sum: 1 | MS_Brain_Sum: 6 | MS_Skeletal_Muscle_Sum: 1 | MS_Liver_Sum: 1 | MS_Kidney_Sum: 1 | MS_Heart_Sum: 2 | MTS_Mean: 0.03074375 | hela_s…	Characterised; APEX (IMS) [PMID:25002142]		MSeqDR	Known mitochondrial
ENSG00000104823	ECH1	ENSG00000104823	ECH1	enoyl-CoA hydratase 1	MitoCarta3.0	APEX_matrix, targetP signal+, yeast mito homolog+, mito protein domain, coexpression+, MS/MS++	Matrix	Mitochondria (Enhanced)		ENSG00000130347	RTN4IP1	reticulon 4 interacting protein 1	PMID17705834_embryonic_stem_cell_line_0: 1 | PMID23956156_INS.1Beta_cell_line__0: 1 | PMID18348319_heart_0: 1 | PMID19567276_skeletal_muscle_0: 1 | PMID19700791_liver_0: 1 | PMID24708184_Sum: 4 | PMID26450961_Sum: 14 | PMID16615898_Sum: 1 | MS_Placenta_Sum: 1 | MS_Brain_Sum: 5 | MS_Skeletal_Muscle_Sum: 2 | MS_Liver_Sum: 2 | MS_Kidney_Sum: 1 | MS_Heart_Sum: 3 | MTS_Mean: 0.6964 | hela_subcell_loca…	Characterised; APEX (matrix) [PMID:23371551]		MSeqDR	Known mitochondrial
ENSG00000059691	GATB	ENSG00000059691	GATB	glutamyl-tRNA amidotransferase subunit B	MitoCarta3.0	literature, APEX_matrix, targetP signal, yeast mito homolog, Rickettsial homolog, mito protein domain+, coexpression+, MS/MS	Matrix	Mitochondria (Supported)		ENSG00000181610	MRPS23	mitochondrial ribosomal protein S23	PMID28435121_hESCs: 1 | PMID12592411_heart_0: 1 | PMID17519225_T_leukemia_cell_line_0: 1 | PMID17705834_embryonic_stem_cell_line_0: 1 | PMID23956156_INS.1Beta_cell_line__0: 1 | PMID18348319_heart_0: 1 | PMID19567276_skeletal_muscle_0: 1 | PMID19700791_liver_0: 1 | PMID24708184_Sum: 4 | PMID26450961_Sum: 14 | PMID12652598_neuroblastoma_cell_line_IMR.32_0: 1 | PMID15501831_Sum: 1 | PMID15598749_T_l…	Characterised; APEX (matrix) [PMID:23371551]		MSeqDR	Known mitochondrial
ENSG00000074582	BCS1L	ENSG00000074582	BCS1L	BCS1 homolog, ubiquinol-cytochrome c reductase complex chaperone	MitoCarta3.0	literature, APEX_matrix, yeast mito homolog++, Rickettsial homolog, mito protein domain+, coexpression+, MS/MS+	MIM			ENSG00000184752	NDUFA12	NADH dehydrogenase (ubiquinone) 1 alpha subcomplex, 12	PMID12592411_heart_0: 1 | PMID14651853_Sum: 4 | PMID15253431_Sum: 1 | PMID17519225_T_leukemia_cell_line_0: 1 | PMID17705834_embryonic_stem_cell_line_0: 1 | PMID23956156_INS.1Beta_cell_line__0: 1 | PMID18348319_heart_0: 1 | PMID19567276_skeletal_muscle_0: 1 | PMID19700791_liver_0: 1 | PMID24708184_Sum: 3 | PMID26450961_Sum: 14 | PMID12601808_placenta_0: 1 | PMID12865426_liver_0: 1 | PMID15598749_T…	Characterised; MitoCore; APEX (matrix) [PMID:23371551]		MSeqDR	Known mitochondrial
ENSG00000132591	ERAL1	ENSG00000132591	ERAL1	Era like 12S mitochondrial rRNA chaperone 1	MitoCarta3.0	APEX_matrix, targetP signal+, yeast mito homolog+, Rickettsial homolog, mito protein domain, induction, coexpression++	Matrix	Mitochondria (Enhanced)		ENSG00000143158	MPC2	mitochondrial pyruvate carrier 2	PMID28435121_hESCs: 1 | PMID12592411_heart_0: 1 | PMID14651853_Sum: 4 | PMID15253431_Sum: 1 | PMID17519225_T_leukemia_cell_line_0: 1 | PMID17705834_embryonic_stem_cell_line_0: 1 | PMID23956156_INS.1Beta_cell_line__0: 1 | PMID18348319_heart_0: 1 | PMID19567276_skeletal_muscle_0: 1 | PMID19700791_liver_0: 1 | PMID24708184_Sum: 4 | PMID26450961_Sum: 14 | PMID16615898_Sum: 4 | PMID17000643_Sum: 2 | P…	Characterised; MitoCore;		#N/A	Known mitochondrial
ENSG00000187118	CMC1	ENSG00000187118	CMC1	C-X9-C motif containing 1	MitoCarta3.0	APEX_IMS, GFP, yeast mito homolog++, mito protein domain+, induction, coexpression, MS/MS+	IMS			ENSG00000161513	FDXR	ferredoxin reductase	PMID28435121_hESCs: 1 | PMID14651853_Sum: 1 | PMID16415296_unknown_0: 1 | PMID23956156_INS.1Beta_cell_line__0: 1 | PMID18348319_heart_0: 1 | PMID19567276_skeletal_muscle_0: 1 | PMID19700791_liver_0: 1 | PMID24708184_Sum: 4 | PMID26450961_Sum: 9 | PMID12652598_neuroblastoma_cell_line_IMR.32_0: 1 | PMID12865426_liver_0: 1 | PMID15986334_immortalized_lymphoblastoid_cell_line_0: 1 | PMID16615898_Sum:…	Characterised; APEX (matrix) [PMID:23371551]		MSeqDR	Known mitochondrial
ENSG00000086504	MRPL28	ENSG00000086504	MRPL28	mitochondrial ribosomal protein L28	MitoCarta3.0	literature, APEX_matrix, yeast mito homolog++, Rickettsial homolog, coexpression, MS/MS++	Matrix	Mitochondria (Supported)		ENSG00000134809	TIMM10	translocase of inner mitochondrial membrane 10 homolog (yeast)	PMID14651853_Sum: 1 | PMID17705834_embryonic_stem_cell_line_0: 1 | PMID18348319_heart_0: 1 | PMID19700791_liver_0: 1 | PMID24708184_Sum: 2 | PMID26450961_Sum: 12 | PMID15986334_immortalized_lymphoblastoid_cell_line_0: 1 | PMID26217684_brain_0: 1 | MS_Placenta_Sum: 1 | MS_Brain_Sum: 4 | MS_Skeletal_Muscle_Sum: 1 | MS_Liver_Sum: 2 | MS_Kidney_Sum: 1 | MS_Heart_Sum: 1 | MTS_Mean: 0.02440625 | hela_s…	Characterised; APEX (IMS) [PMID:25002142]		MSeqDR	Known mitochondrial
ENSG00000123297	TSFM	ENSG00000123297	TSFM	Ts translation elongation factor, mitochondrial	MitoCarta3.0	literature, APEX_matrix, targetP signal+, Rickettsial homolog, mito protein domain, induction, coexpression, MS/MS++	Matrix	Mitochondria (Supported)		ENSG00000003509	NDUFAF7	NADH dehydrogenase (ubiquinone) complex I, assembly factor 7	PMID28435121_hESCs: 1 | PMID23956156_INS.1Beta_cell_line__0: 1 | PMID19567276_skeletal_muscle_0: 1 | PMID24708184_Sum: 4 | PMID26450961_Sum: 9 | PMID26217684_brain_0: 1 | MS_Placenta_Sum: 1 | MS_Brain_Sum: 5 | MS_Skeletal_Muscle_Sum: 1 | MS_Kidney_Sum: 1 | MTS_Mean: 0.89549375 | hela_subcell_location_Mitochondrion: 1 | MammalMitoEvidenceGFP: 1 | Rickettsia_Homolog: 1 | compartments_knowledge_diff…	OMIM:615898; APEX (matrix) [PMID:23371551]		MSeqDR	Known mitochondrial
ENSG00000165060	FXN	ENSG00000165060	FXN	frataxin	MitoCarta3.0	literature, APEX_matrix, targetP signal, yeast mito homolog++, Rickettsial homolog, mito protein domain, coexpression, MS/MS+	Matrix	Mitochondria (Supported)		ENSG00000247077	PGAM5	phosphoglycerate mutase family member 5	PMID28435121_hESCs: 1 | PMID17519225_T_leukemia_cell_line_0: 1 | PMID17705834_embryonic_stem_cell_line_0: 1 | PMID23956156_INS.1Beta_cell_line__0: 1 | PMID19567276_skeletal_muscle_0: 1 | PMID19700791_liver_0: 1 | PMID24708184_Sum: 4 | PMID26450961_Sum: 9 | PMID12652598_neuroblastoma_cell_line_IMR.32_0: 1 | PMID15598749_T_leukemia_cell_line_0: 1 | PMID23971408_neuroblastoma_.SH.SY5Y._cell_line_0: …	Characterised; APEX (IMS) [PMID:25002142]		MSeqDR	Known mitochondrial
ENSG00000169599	NFU1	ENSG00000169599	NFU1	NFU1 iron-sulfur cluster scaffold	MitoCarta3.0	APEX_matrix, targetP signal, yeast mito homolog++, Rickettsial homolog, mito protein domain, coexpression, MS/MS+	Matrix	Cytosol (Supported)		ENSG00000130348	QRSL1	glutaminyl-tRNA synthase (glutamine-hydrolyzing)-like 1	PMID23956156_INS.1Beta_cell_line__0: 1 | PMID18348319_heart_0: 1 | PMID24708184_Sum: 4 | PMID26450961_Sum: 8 | PMID26217684_brain_0: 1 | MS_Placenta_Sum: 1 | MS_Brain_Sum: 4 | MS_Skeletal_Muscle_Sum: 1 | MS_Heart_Sum: 2 | MTS_Mean: 0.2973125 | hela_subcell_location_Mitochondrion: 1 | HPA_NonMitochondria: 1 | YeastMitoEvidenceGFP: 1 | MammalMitoEvidenceGFP: 1 | Rickettsia_Homolog: 1 | compartments…	Characterised; APEX (matrix) [PMID:23371551]		MSeqDR	Known mitochondrial
ENSG00000139131	YARS2	ENSG00000139131	YARS2	tyrosyl-tRNA synthetase 2	MitoCarta3.0	literature, APEX_matrix, targetP signal, yeast mito homolog++, Rickettsial homolog, mito protein domain, coexpression, MS/MS+	Matrix	Mitochondria (Supported)		ENSG00000164051	CCDC51	coiled-coil domain containing 51	PMID28435121_hESCs: 1 | PMID16415296_unknown_0: 1 | PMID17519225_T_leukemia_cell_line_0: 1 | PMID23956156_INS.1Beta_cell_line__0: 1 | PMID19567276_skeletal_muscle_0: 1 | PMID19700791_liver_0: 1 | PMID24708184_Sum: 4 | PMID26450961_Sum: 14 | PMID12652598_neuroblastoma_cell_line_IMR.32_0: 1 | PMID15501831_Sum: 1 | PMID23971408_neuroblastoma_.SH.SY5Y._cell_line_0: 1 | PMID26217684_brain_0: 1 | MS_Pl…	Identification of an ATP-sensitive potassium channel in mitochondria [PMID:31435016]; OMIM:618585; APEX (matrix) [PMID:23371551]; Aka MITOK		MSeqDR	Known mitochondrial
ENSG00000197345	MRPL21	ENSG00000197345	MRPL21	mitochondrial ribosomal protein L21	MitoCarta3.0	literature, APEX_matrix, targetP signal, yeast mito homolog++, Rickettsial homolog, mito protein domain, coexpression, MS/MS+	Matrix	Mitochondria;Nucleoplasm (Approved)		ENSG00000139180	NDUFA9	NADH dehydrogenase (ubiquinone) 1 alpha subcomplex, 9, 39kDa	PMID28435121_hESCs: 1 | PMID12592411_heart_0: 1 | PMID14651853_Sum: 4 | PMID15253431_Sum: 2 | PMID16415296_unknown_0: 1 | PMID17519225_T_leukemia_cell_line_0: 1 | PMID17705834_embryonic_stem_cell_line_0: 1 | PMID23956156_INS.1Beta_cell_line__0: 1 | PMID18348319_heart_0: 1 | PMID19567276_skeletal_muscle_0: 1 | PMID19700791_liver_0: 1 | PMID24708184_Sum: 4 | PMID26450961_Sum: 14 | PMID12210211_Sum:…	Characterised; MitoCore; APEX (matrix) [PMID:23371551]		MSeqDR	Known mitochondrial
ENSG00000159423	ALDH4A1	ENSG00000159423	ALDH4A1	aldehyde dehydrogenase 4 family member A1	MitoCarta3.0	literature, APEX_matrix, targetP signal+, yeast mito homolog++, mito protein domain, coexpression, MS/MS++	Matrix			ENSG00000065154	OAT	ornithine aminotransferase	PMID28435121_hESCs: 1 | MONOS_Homolog: 1 | PMID14651853_Sum: 2 | PMID16415296_unknown_0: 1 | PMID17519225_T_leukemia_cell_line_0: 1 | PMID17705834_embryonic_stem_cell_line_0: 1 | PMID23956156_INS.1Beta_cell_line__0: 1 | PMID18348319_heart_0: 1 | PMID19700791_liver_0: 1 | PMID24708184_Sum: 4 | PMID26450961_Sum: 14 | PMID11840540_liver_0: 1 | PMID12601808_placenta_0: 1 | PMID12652598_neuroblastoma_…	Characterised; MitoCore; APEX (matrix) [PMID:23371551]		MSeqDR	Known mitochondrial
ENSG00000158882	TOMM40L	ENSG00000158882	TOMM40L	translocase of outer mitochondrial membrane 40 like	MitoCarta3.0	targetP signal, yeast mito homolog+, mito protein domain+, induction, coexpression+, MS/MS	MOM			ENSG00000167792	NDUFV1	NADH dehydrogenase (ubiquinone) flavoprotein 1, 51kDa	PMID28435121_hESCs: 1 | PMID12592411_heart_0: 1 | PMID14651853_Sum: 2 | PMID15253431_Sum: 2 | PMID16415296_unknown_0: 1 | PMID17705834_embryonic_stem_cell_line_0: 1 | PMID23956156_INS.1Beta_cell_line__0: 1 | PMID18348319_heart_0: 1 | PMID19567276_skeletal_muscle_0: 1 | PMID19700791_liver_0: 1 | PMID24708184_Sum: 4 | PMID26450961_Sum: 14 | PMID12210211_Sum: 1 | PMID12652598_neuroblastoma_cell_line…	Characterised; MitoCore; APEX (matrix) [PMID:23371551]		MSeqDR	Known mitochondrial
ENSG00000137806	NDUFAF1	ENSG00000137806	NDUFAF1	NADH:ubiquinone oxidoreductase complex assembly factor 1	MitoCarta3.0	literature, APEX_matrix, targetP signal, mito protein domain, induction, coexpression++, MS/MS++	MIM	Cytosol (Enhanced)		ENSG00000180902	D2HGDH	D-2-hydroxyglutarate dehydrogenase	PMID16415296_unknown_0: 1 | PMID23956156_INS.1Beta_cell_line__0: 1 | PMID18348319_heart_0: 1 | PMID19567276_skeletal_muscle_0: 1 | PMID19700791_liver_0: 1 | PMID24708184_Sum: 3 | PMID26450961_Sum: 2 | PMID26217684_brain_0: 1 | MS_Brain_Sum: 2 | MS_Skeletal_Muscle_Sum: 1 | MS_Liver_Sum: 1 | MS_Heart_Sum: 1 | MTS_Mean: 0.90878125 | YeastMitoEvidenceGFP: 1 | compartments_knowledge_difference: 2 | Cl…	Characterised; APEX (matrix) [PMID:23371551]		MSeqDR	Known mitochondrial
ENSG00000140990	NDUFB10	ENSG00000140990	NDUFB10	NADH:ubiquinone oxidoreductase subunit B10	MitoCarta3.0	literature, APEX_matrix, mito protein domain+, induction, coexpression++, MS/MS++	MIM			ENSG00000178127	NDUFV2	NADH dehydrogenase (ubiquinone) flavoprotein 2, 24kDa	PMID28435121_hESCs: 1 | PMID12592411_heart_0: 1 | PMID14651853_Sum: 4 | PMID15253431_Sum: 2 | PMID16415296_unknown_0: 1 | PMID17519225_T_leukemia_cell_line_0: 1 | PMID17705834_embryonic_stem_cell_line_0: 1 | PMID23956156_INS.1Beta_cell_line__0: 1 | PMID19567276_skeletal_muscle_0: 1 | PMID19700791_liver_0: 1 | PMID24708184_Sum: 4 | PMID26450961_Sum: 14 | PMID11840540_liver_0: 1 | PMID12210211_Sum:…	Characterised; MitoCore; APEX (matrix) [PMID:23371551]		MSeqDR	Known mitochondrial
ENSG00000196177	ACADSB	ENSG00000196177	ACADSB	acyl-CoA dehydrogenase short/branched chain	MitoCarta3.0	literature, APEX_matrix, targetP signal, mito protein domain+, induction, coexpression, MS/MS++	Matrix	Mitochondria (Supported)		ENSG00000115159	GPD2	glycerol-3-phosphate dehydrogenase 2 (mitochondrial)	PMID28435121_hESCs: 1 | PMID12592411_heart_0: 1 | PMID14651853_Sum: 3 | PMID16415296_unknown_0: 1 | PMID23956156_INS.1Beta_cell_line__0: 1 | PMID18348319_heart_0: 1 | PMID19567276_skeletal_muscle_0: 1 | PMID19700791_liver_0: 1 | PMID24708184_Sum: 4 | PMID26450961_Sum: 13 | PMID12601808_placenta_0: 1 | PMID12652598_neuroblastoma_cell_line_IMR.32_0: 1 | PMID12865426_liver_0: 1 | PMID15501831_Sum: 2…	Characterised; MitoCore; APEX (IMS) [PMID:25002142]; APEX (OMM) [PMID:28441135]		MSeqDR	Known mitochondrial
ENSG00000135972	MRPS9	ENSG00000135972	MRPS9	mitochondrial ribosomal protein S9	MitoCarta3.0	literature, APEX_matrix, targetP signal, yeast mito homolog++, Rickettsial homolog, mito protein domain, induction, coexpression, MS/MS	Matrix	Mitochondria (Enhanced)		ENSG00000108561	C1QBP	complement component 1, q subcomponent binding protein	PMID28435121_hESCs: 1 | PMID14651853_Sum: 3 | PMID15253431_Sum: 2 | PMID16415296_unknown_0: 1 | PMID17519225_T_leukemia_cell_line_0: 1 | PMID23956156_INS.1Beta_cell_line__0: 1 | PMID18348319_heart_0: 1 | PMID19567276_skeletal_muscle_0: 1 | PMID19700791_liver_0: 1 | PMID24708184_Sum: 4 | PMID26450961_Sum: 14 | PMID12652598_neuroblastoma_cell_line_IMR.32_0: 1 | PMID15501831_Sum: 2 | PMID15598749_T_…	Characterised; APEX (matrix) [PMID:23371551]		MSeqDR	Known mitochondrial
ENSG00000163050	COQ8A	ENSG00000163050	COQ8A	coenzyme Q8A	MitoCarta3.0	literature, APEX_matrix, yeast mito homolog+, Rickettsial homolog, mito protein domain, induction, coexpression+, MS/MS++	MIM	Mitochondria (Supported)		ENSG00000062485	CS	citrate synthase	PMID28435121_hESCs: 1 | PMID12592411_heart_0: 1 | PMID14651853_Sum: 4 | PMID15253431_Sum: 2 | PMID16415296_unknown_0: 1 | PMID17519225_T_leukemia_cell_line_0: 1 | PMID17705834_embryonic_stem_cell_line_0: 1 | PMID23956156_INS.1Beta_cell_line__0: 1 | PMID18348319_heart_0: 1 | PMID19567276_skeletal_muscle_0: 1 | PMID19700791_liver_0: 1 | PMID24708184_Sum: 4 | PMID26450961_Sum: 14 | PMID15501831_Sum:…	Characterised; MitoCore; APEX (matrix) [PMID:23371551]		MSeqDR	Known mitochondrial
ENSG00000072778	ACADVL	ENSG00000072778	ACADVL	acyl-CoA dehydrogenase very long chain	MitoCarta3.0	literature, APEX_matrix, targetP signal+, mito protein domain+, coexpression+, MS/MS++	MIM	Mitochondria;Nucleoli (Supported)		ENSG00000182054	IDH2	isocitrate dehydrogenase 2 (NADP+), mitochondrial	PMID28435121_hESCs: 1 | PMID12592411_heart_0: 1 | PMID14651853_Sum: 4 | PMID15253431_Sum: 2 | PMID16415296_unknown_0: 1 | PMID17519225_T_leukemia_cell_line_0: 1 | PMID17705834_embryonic_stem_cell_line_0: 1 | PMID23956156_INS.1Beta_cell_line__0: 1 | PMID18348319_heart_0: 1 | PMID19567276_skeletal_muscle_0: 1 | PMID19700791_liver_0: 1 | PMID24708184_Sum: 4 | PMID26450961_Sum: 14 | PMID12601808_plac…	Characterised; MitoCore; APEX (matrix) [PMID:23371551]		MSeqDR	Known mitochondrial
ENSG00000167113	COQ4	ENSG00000167113	COQ4	coenzyme Q4	MitoCarta3.0	literature, targetP signal+, yeast mito homolog++, mito protein domain+, coexpression, MS/MS	MIM	Mitochondria (Supported)		ENSG00000165264	NDUFB6	NADH dehydrogenase (ubiquinone) 1 beta subcomplex, 6, 17kDa	PMID12592411_heart_0: 1 | PMID15253431_Sum: 1 | PMID17519225_T_leukemia_cell_line_0: 1 | PMID17705834_embryonic_stem_cell_line_0: 1 | PMID23956156_INS.1Beta_cell_line__0: 1 | PMID18348319_heart_0: 1 | PMID19567276_skeletal_muscle_0: 1 | PMID19700791_liver_0: 1 | PMID24708184_Sum: 4 | PMID26450961_Sum: 14 | PMID12210211_Sum: 1 | PMID15598749_T_leukemia_cell_line_0: 1 | PMID15986334_immortalized_ly…	Characterised; MitoCore; APEX (matrix) [PMID:23371551]; APEX (IMS) [PMID:25002142]; APEX (OMM) [PMID:28441135]		MSeqDR	Known mitochondrial
ENSG00000137547	MRPL15	ENSG00000137547	MRPL15	mitochondrial ribosomal protein L15	MitoCarta3.0	literature, APEX_matrix, yeast mito homolog++, Rickettsial homolog, mito protein domain, induction, coexpression, MS/MS	Matrix			ENSG00000112695	COX7A2	cytochrome c oxidase subunit VIIa polypeptide 2 (liver)	PMID12592411_heart_0: 1 | PMID14651853_Sum: 4 | PMID15253431_Sum: 1 | PMID16415296_unknown_0: 1 | PMID17519225_T_leukemia_cell_line_0: 1 | PMID23956156_INS.1Beta_cell_line__0: 1 | PMID18348319_heart_0: 1 | PMID19567276_skeletal_muscle_0: 1 | PMID19700791_liver_0: 1 | PMID24708184_Sum: 4 | PMID26450961_Sum: 14 | PMID12865426_liver_0: 1 | PMID15986334_immortalized_lymphoblastoid_cell_line_0: 1 | PM…	Characterised; MitoCore;		MSeqDR	Known mitochondrial
ENSG00000131495	NDUFA2	ENSG00000131495	NDUFA2	NADH:ubiquinone oxidoreductase subunit A2	MitoCarta3.0	literature, APEX_matrix, targetP signal, mito protein domain, induction, coexpression++, MS/MS++	MIM			ENSG00000184857	TMEM186	transmembrane protein 186	PMID23956156_INS.1Beta_cell_line__0: 1 | PMID18348319_heart_0: 1 | PMID19567276_skeletal_muscle_0: 1 | PMID24708184_Sum: 2 | PMID26450961_Sum: 13 | PMID26217684_brain_0: 1 | MS_Placenta_Sum: 1 | MS_Brain_Sum: 5 | MS_Skeletal_Muscle_Sum: 2 | MS_Liver_Sum: 1 | MS_Heart_Sum: 2 | MTS_Mean: 0.82376875 | hela_subcell_location_Mitochondrion: 1 | HPA_NonMitochondria: 1 | compartments_knowledge_difference…	OXPHOS; Dissecting the Roles of Mitochondrial Complex I Intermediate Assembly Complex Factors in the Biogenesis of Complex I [PMID:32320651] (2020)		#N/A	Known mitochondrial
ENSG00000143314	MRPL24	ENSG00000143314	MRPL24	mitochondrial ribosomal protein L24	MitoCarta3.0	literature, APEX_matrix, targetP signal, yeast mito homolog++, Rickettsial homolog, mito protein domain, coexpression, MS/MS++	Matrix			ENSG00000143374	TARS2	threonyl-tRNA synthetase 2, mitochondrial (putative)	PMID28435121_hESCs: 1 | PMID17705834_embryonic_stem_cell_line_0: 1 | PMID23956156_INS.1Beta_cell_line__0: 1 | PMID18348319_heart_0: 1 | PMID19700791_liver_0: 1 | PMID24708184_Sum: 4 | PMID26450961_Sum: 13 | MS_Placenta_Sum: 1 | MS_Brain_Sum: 5 | MS_Skeletal_Muscle_Sum: 1 | MS_Liver_Sum: 2 | MS_Kidney_Sum: 1 | MS_Heart_Sum: 1 | MTS_Mean: 0.52978125 | hela_subcell_location_Mitochondrion: 1 | HPA_No…	Characterised; APEX (matrix) [PMID:23371551]		MSeqDR	Known mitochondrial
ENSG00000144381	HSPD1	ENSG00000144381	HSPD1	heat shock protein family D (Hsp60) member 1	MitoCarta3.0	literature, APEX_matrix, targetP signal+, yeast mito homolog++, Rickettsial homolog, mito protein domain, MS/MS++	Matrix	Mitochondria (Enhanced)		ENSG00000176422	SPRYD4	SPRY domain containing 4	PMID12592411_heart_0: 1 | PMID15253431_Sum: 2 | PMID16415296_unknown_0: 1 | PMID17519225_T_leukemia_cell_line_0: 1 | PMID17705834_embryonic_stem_cell_line_0: 1 | PMID23956156_INS.1Beta_cell_line__0: 1 | PMID18348319_heart_0: 1 | PMID19567276_skeletal_muscle_0: 1 | PMID19700791_liver_0: 1 | PMID24708184_Sum: 4 | PMID26450961_Sum: 14 | PMID16615898_Sum: 1 | PMID26217684_brain_0: 1 | MS_Placenta_Sum…	APEX (matrix) [PMID:23371551]		MSeqDR	Known mitochondrial
ENSG00000168653	NDUFS5	ENSG00000168653	NDUFS5	NADH:ubiquinone oxidoreductase subunit S5	MitoCarta3.0	literature, APEX_IMS, mito protein domain+, induction, coexpression++, MS/MS++	MIM			ENSG00000110871	COQ5	coenzyme Q5, methyltransferase	PMID28435121_hESCs: 1 | PMID12592411_heart_0: 1 | PMID15253431_Sum: 1 | PMID16415296_unknown_0: 1 | PMID17705834_embryonic_stem_cell_line_0: 1 | PMID23956156_INS.1Beta_cell_line__0: 1 | PMID18348319_heart_0: 1 | PMID19567276_skeletal_muscle_0: 1 | PMID19700791_liver_0: 1 | PMID24708184_Sum: 2 | PMID26450961_Sum: 14 | PMID12652598_neuroblastoma_cell_line_IMR.32_0: 1 | PMID16582907_liver_0: 1 | PMI…	Characterised; APEX (matrix) [PMID:23371551]		MSeqDR	Known mitochondrial
ENSG00000147853	AK3	ENSG00000147853	AK3	adenylate kinase 3	MitoCarta3.0	literature, APEX_matrix, targetP signal, Rickettsial homolog, mito protein domain, induction, coexpression, MS/MS++	Matrix	Mitochondria (Supported)		ENSG00000156467	UQCRB	ubiquinol-cytochrome c reductase binding protein	PMID28435121_hESCs: 1 | PMID12592411_heart_0: 1 | PMID14651853_Sum: 4 | PMID15253431_Sum: 2 | PMID17519225_T_leukemia_cell_line_0: 1 | PMID17705834_embryonic_stem_cell_line_0: 1 | PMID23956156_INS.1Beta_cell_line__0: 1 | PMID18348319_heart_0: 1 | PMID19567276_skeletal_muscle_0: 1 | PMID19700791_liver_0: 1 | PMID24708184_Sum: 4 | PMID26450961_Sum: 14 | PMID12210211_Sum: 1 | PMID12601808_placenta_0…	Characterised; MitoCore; APEX (matrix) [PMID:23371551]		MSeqDR	Known mitochondrial
ENSG00000172115	CYCS	ENSG00000172115	CYCS	cytochrome c, somatic	MitoCarta3.0	literature, APEX_IMS, yeast mito homolog++, Rickettsial homolog, mito protein domain+, MS/MS++	IMS	Mitochondria (Supported)		ENSG00000160221	GATD3	chromosome 21 open reading frame 33	PMID28435121_hESCs: 1 | PMID12592411_heart_0: 1 | PMID14651853_Sum: 4 | PMID15253431_Sum: 2 | PMID16415296_unknown_0: 1 | PMID17519225_T_leukemia_cell_line_0: 1 | PMID17705834_embryonic_stem_cell_line_0: 1 | PMID23956156_INS.1Beta_cell_line__0: 1 | PMID18348319_heart_0: 1 | PMID19567276_skeletal_muscle_0: 1 | PMID19700791_liver_0: 1 | PMID24708184_Sum: 4 | PMID26450961_Sum: 14 | PMID12652598_neur…	Characterised; APEX (matrix) [PMID:23371551]		MSeqDR	Known mitochondrial
ENSG00000027001	MIPEP	ENSG00000027001	MIPEP	mitochondrial intermediate peptidase	MitoCarta3.0	literature, APEX_matrix, targetP signal+, yeast mito homolog++, mito protein domain, induction, MS/MS++	Matrix	Mitochondria (Enhanced)		ENSG00000136143	SUCLA2	succinate-CoA ligase, ADP-forming, beta subunit	PMID28435121_hESCs: 1 | PMID12592411_heart_0: 1 | PMID14651853_Sum: 4 | PMID15253431_Sum: 2 | PMID17705834_embryonic_stem_cell_line_0: 1 | PMID23956156_INS.1Beta_cell_line__0: 1 | PMID18348319_heart_0: 1 | PMID19567276_skeletal_muscle_0: 1 | PMID19700791_liver_0: 1 | PMID24708184_Sum: 4 | PMID26450961_Sum: 14 | PMID15501831_Sum: 1 | PMID15598749_T_leukemia_cell_line_0: 1 | PMID15986334_immortaliz…	Characterised; MitoCore; APEX (matrix) [PMID:23371551]		MSeqDR	Known mitochondrial
ENSG00000186687	LYRM7	ENSG00000186687	LYRM7	LYR motif containing 7	MitoCarta3.0	literature, APEX_matrix, targetP signal, yeast mito homolog++, mito protein domain+, MS/MS++	Matrix			ENSG00000126602	TRAP1	TNF receptor-associated protein 1	PMID28435121_hESCs: 1 | MONOS_Homolog: 1 | PMID12592411_heart_0: 1 | PMID15253431_Sum: 2 | PMID16415296_unknown_0: 1 | PMID17519225_T_leukemia_cell_line_0: 1 | PMID17705834_embryonic_stem_cell_line_0: 1 | PMID23956156_INS.1Beta_cell_line__0: 1 | PMID18348319_heart_0: 1 | PMID19567276_skeletal_muscle_0: 1 | PMID19700791_liver_0: 1 | PMID24708184_Sum: 4 | PMID26450961_Sum: 14 | PMID12601808_placent…	OMIM:606219; APEX (matrix) [PMID:23371551]		MSeqDR	Known mitochondrial
ENSG00000095321	CRAT	ENSG00000095321	CRAT	carnitine O-acetyltransferase	MitoCarta3.0	literature, APEX_matrix, targetP signal, yeast mito homolog+, mito protein domain, induction, coexpression, MS/MS++	MIM	Nuclear membrane;Nucleoplasm (Approved)		ENSG00000113013	HSPA9	heat shock 70kDa protein 9 (mortalin)	PMID28435121_hESCs: 1 | PMID12592411_heart_0: 1 | PMID14651853_Sum: 4 | PMID15253431_Sum: 2 | PMID16415296_unknown_0: 1 | PMID17519225_T_leukemia_cell_line_0: 1 | PMID17705834_embryonic_stem_cell_line_0: 1 | PMID23956156_INS.1Beta_cell_line__0: 1 | PMID18348319_heart_0: 1 | PMID19567276_skeletal_muscle_0: 1 | PMID19700791_liver_0: 1 | PMID24708184_Sum: 4 | PMID26450961_Sum: 14 | PMID11840540_live…	Characterised; APEX (matrix) [PMID:23371551]		MSeqDR	Known mitochondrial
ENSG00000114054	PCCB	ENSG00000114054	PCCB	propionyl-CoA carboxylase subunit beta	MitoCarta3.0	literature, targetP signal+, Rickettsial homolog, mito protein domain, coexpression+, MS/MS++	Matrix			ENSG00000119705	SLIRP	SRA stem-loop interacting RNA binding protein	PMID28435121_hESCs: 1 | PMID12592411_heart_0: 1 | PMID17519225_T_leukemia_cell_line_0: 1 | PMID17705834_embryonic_stem_cell_line_0: 1 | PMID23956156_INS.1Beta_cell_line__0: 1 | PMID19567276_skeletal_muscle_0: 1 | PMID19700791_liver_0: 1 | PMID24708184_Sum: 4 | PMID26450961_Sum: 14 | PMID15598749_T_leukemia_cell_line_0: 1 | PMID15986334_immortalized_lymphoblastoid_cell_line_0: 1 | PMID16615898_Sum…	Characterised; APEX (matrix) [PMID:23371551]		#N/A	Known mitochondrial
ENSG00000125445	MRPS7	ENSG00000125445	MRPS7	mitochondrial ribosomal protein S7	MitoCarta3.0	literature, APEX_matrix, targetP signal, yeast mito homolog++, Rickettsial homolog, mito protein domain, coexpression+, MS/MS	Matrix	Mitochondria (Approved)		ENSG00000130159	ECSIT	ECSIT signalling integrator	PMID28435121_hESCs: 1 | PMID12592411_heart_0: 1 | PMID17519225_T_leukemia_cell_line_0: 1 | PMID17705834_embryonic_stem_cell_line_0: 1 | PMID23956156_INS.1Beta_cell_line__0: 1 | PMID18348319_heart_0: 1 | PMID19567276_skeletal_muscle_0: 1 | PMID19700791_liver_0: 1 | PMID24708184_Sum: 4 | PMID26450961_Sum: 10 | PMID15598749_T_leukemia_cell_line_0: 1 | PMID26217684_brain_0: 1 | MS_Placenta_Sum: 1 | M…	Characterised; APEX (matrix) [PMID:23371551]		MSeqDR	Known mitochondrial
ENSG00000114686	MRPL3	ENSG00000114686	MRPL3	mitochondrial ribosomal protein L3	MitoCarta3.0	literature, APEX_matrix, yeast mito homolog++, Rickettsial homolog, mito protein domain, induction, coexpression	Matrix			ENSG00000178537	SLC25A20	solute carrier family 25 (carnitine/acylcarnitine translocase), member 20	PMID12592411_heart_0: 1 | PMID15253431_Sum: 1 | PMID16415296_unknown_0: 1 | PMID17705834_embryonic_stem_cell_line_0: 1 | PMID23956156_INS.1Beta_cell_line__0: 1 | PMID18348319_heart_0: 1 | PMID19567276_skeletal_muscle_0: 1 | PMID19700791_liver_0: 1 | PMID24708184_Sum: 4 | PMID26450961_Sum: 14 | PMID12865426_liver_0: 1 | PMID15501831_Sum: 1 | PMID15986334_immortalized_lymphoblastoid_cell_line_0: 1 …	Characterised; MitoCore;		MSeqDR	Known mitochondrial
ENSG00000100033	PRODH	ENSG00000100033	PRODH	proline dehydrogenase 1	MitoCarta3.0	literature, targetP signal, yeast mito homolog+, mito protein domain+, coexpression, MS/MS++	MIM			ENSG00000180185	FAHD1	fumarylacetoacetate hydrolase domain containing 1	PMID14651853_Sum: 2 | PMID16415296_unknown_0: 1 | PMID17519225_T_leukemia_cell_line_0: 1 | PMID23956156_INS.1Beta_cell_line__0: 1 | PMID18348319_heart_0: 1 | PMID19567276_skeletal_muscle_0: 1 | PMID19700791_liver_0: 1 | PMID24708184_Sum: 2 | PMID26450961_Sum: 14 | PMID16615898_Sum: 6 | PMID26217684_brain_0: 1 | MS_Placenta_Sum: 2 | MS_Brain_Sum: 6 | MS_Skeletal_Muscle_Sum: 2 | MS_Liver_Sum: 4 | M…	Characterised; APEX (matrix) [PMID:23371551]		MSeqDR	Known mitochondrial
ENSG00000175198	PCCA	ENSG00000175198	PCCA	propionyl-CoA carboxylase subunit alpha	MitoCarta3.0	literature, targetP signal, Rickettsial homolog, mito protein domain, induction, coexpression+, MS/MS++	Matrix	Mitochondria (Supported)		ENSG00000175198	PCCA	propionyl CoA carboxylase, alpha polypeptide	PMID28435121_hESCs: 1 | PMID12592411_heart_0: 1 | PMID14651853_Sum: 2 | PMID15253431_Sum: 1 | PMID16415296_unknown_0: 1 | PMID17705834_embryonic_stem_cell_line_0: 1 | PMID23956156_INS.1Beta_cell_line__0: 1 | PMID18348319_heart_0: 1 | PMID19567276_skeletal_muscle_0: 1 | PMID19700791_liver_0: 1 | PMID24708184_Sum: 4 | PMID26450961_Sum: 14 | PMID11840540_liver_0: 1 | PMID16615898_Sum: 5 | PMID166158…	Characterised; MitoCore;		MSeqDR	Known mitochondrial
ENSG00000078070	MCCC1	ENSG00000078070	MCCC1	methylcrotonoyl-CoA carboxylase 1	MitoCarta3.0	literature, targetP signal, Rickettsial homolog, mito protein domain, induction, coexpression+, MS/MS++	Matrix	Mitochondria (Supported)		ENSG00000112651	MRPL2	mitochondrial ribosomal protein L2	PMID28435121_hESCs: 1 | PMID17519225_T_leukemia_cell_line_0: 1 | PMID17705834_embryonic_stem_cell_line_0: 1 | PMID23956156_INS.1Beta_cell_line__0: 1 | PMID18348319_heart_0: 1 | PMID19700791_liver_0: 1 | PMID24708184_Sum: 4 | PMID26450961_Sum: 8 | PMID15986334_immortalized_lymphoblastoid_cell_line_0: 1 | PMID23971408_neuroblastoma_.SH.SY5Y._cell_line_0: 1 | PMID26217684_brain_0: 1 | MS_Placenta_Su…	Characterised; APEX (matrix) [PMID:23371551]		MSeqDR	Known mitochondrial
ENSG00000128626	MRPS12	ENSG00000128626	MRPS12	mitochondrial ribosomal protein S12	MitoCarta3.0	literature, yeast mito homolog++, Rickettsial homolog, mito protein domain, induction, coexpression+, MS/MS+	Matrix			ENSG00000169288	MRPL1	mitochondrial ribosomal protein L1	PMID28435121_hESCs: 1 | PMID12592411_heart_0: 1 | PMID17519225_T_leukemia_cell_line_0: 1 | PMID17705834_embryonic_stem_cell_line_0: 1 | PMID23956156_INS.1Beta_cell_line__0: 1 | PMID18348319_heart_0: 1 | PMID19567276_skeletal_muscle_0: 1 | PMID19700791_liver_0: 1 | PMID24708184_Sum: 4 | PMID26450961_Sum: 11 | PMID15598749_T_leukemia_cell_line_0: 1 | PMID15986334_immortalized_lymphoblastoid_cell_li…	Characterised; APEX (matrix) [PMID:23371551]		MSeqDR	Known mitochondrial
ENSG00000162129	CLPB	ENSG00000162129	CLPB	caseinolytic mitochondrial matrix peptidase chaperone subunit B	MitoCarta3.0	APEX_IMS, targetP signal+, yeast mito homolog+, Rickettsial homolog, mito protein domain, MS/MS++	IMS			ENSG00000184117	NIPSNAP1	nipsnap homolog 1 (C. elegans)	PMID28435121_hESCs: 1 | PMID14651853_Sum: 4 | PMID15253431_Sum: 1 | PMID16415296_unknown_0: 1 | PMID17519225_T_leukemia_cell_line_0: 1 | PMID17705834_embryonic_stem_cell_line_0: 1 | PMID23956156_INS.1Beta_cell_line__0: 1 | PMID19700791_liver_0: 1 | PMID24708184_Sum: 4 | PMID26450961_Sum: 14 | PMID12652598_neuroblastoma_cell_line_IMR.32_0: 1 | PMID15501831_Sum: 1 | PMID15598749_T_leukemia_cell_lin…	Interaction of a novel mitochondrial protein, 4-nitrophenylphosphatase domain and non-neuronal SNAP25-like protein homolog 1 (NIPSNAP1), with the amyloid precursor protein family [PMID:20497468]; APEX (matrix) [PMID:23371551]		MSeqDR	Known mitochondrial
ENSG00000152256	PDK1	ENSG00000152256	PDK1	pyruvate dehydrogenase kinase 1	MitoCarta3.0	literature, APEX_matrix, targetP signal+, yeast mito homolog+, mito protein domain+, MS/MS++	Matrix	Mitochondria;Nucleoli (Approved)		ENSG00000168653	NDUFS5	NADH dehydrogenase (ubiquinone) Fe-S protein 5, 15kDa (NADH-coenzyme Q reductase)	PMID28435121_hESCs: 1 | PMID12592411_heart_0: 1 | PMID14651853_Sum: 4 | PMID15253431_Sum: 1 | PMID17519225_T_leukemia_cell_line_0: 1 | PMID17705834_embryonic_stem_cell_line_0: 1 | PMID23956156_INS.1Beta_cell_line__0: 1 | PMID18348319_heart_0: 1 | PMID19567276_skeletal_muscle_0: 1 | PMID19700791_liver_0: 1 | PMID24708184_Sum: 4 | PMID26450961_Sum: 14 | PMID12210211_Sum: 1 | PMID12601808_placenta_0…	Characterised; MitoCore; APEX (IMS) [PMID:25002142]; APEX (OMM) [PMID:28441135]		MSeqDR	Known mitochondrial
ENSG00000149792	MRPL49	ENSG00000149792	MRPL49	mitochondrial ribosomal protein L49	MitoCarta3.0	literature, APEX_matrix, targetP signal, yeast mito homolog++, mito protein domain, coexpression, MS/MS++	Matrix			ENSG00000156411	ATP5MJ	chromosome 14 open reading frame 2	PMID12592411_heart_0: 1 | PMID14651853_Sum: 2 | PMID17705834_embryonic_stem_cell_line_0: 1 | PMID23956156_INS.1Beta_cell_line__0: 1 | PMID19567276_skeletal_muscle_0: 1 | PMID19700791_liver_0: 1 | PMID24708184_Sum: 3 | PMID26450961_Sum: 12 | MS_Placenta_Sum: 1 | MS_Brain_Sum: 5 | MS_Skeletal_Muscle_Sum: 1 | MS_Liver_Sum: 3 | MS_Kidney_Sum: 1 | MS_Heart_Sum: 2 | MTS_Mean: 0.073625 | hela_subcell_lo…	Characterised		MSeqDR	Known mitochondrial
ENSG00000112695	COX7A2	ENSG00000112695	COX7A2	cytochrome c oxidase subunit 7A2	MitoCarta3.0	literature, mito protein domain+, induction, coexpression++, MS/MS++	MIM			ENSG00000125246	CLYBL	citrate lyase beta like	PMID17705834_embryonic_stem_cell_line_0: 1 | PMID18348319_heart_0: 1 | PMID19567276_skeletal_muscle_0: 1 | PMID19700791_liver_0: 1 | PMID24708184_Sum: 3 | PMID26450961_Sum: 14 | PMID16615898_Sum: 1 | MS_Placenta_Sum: 1 | MS_Brain_Sum: 4 | MS_Skeletal_Muscle_Sum: 2 | MS_Liver_Sum: 2 | MS_Kidney_Sum: 1 | MS_Heart_Sum: 3 | MTS_Mean: 0.83320625 | HPA_NonMitochondria: 1 | HPA_Cytoplasm: 1 | compartmen…	Characterised; APEX (matrix) [PMID:23371551]		MSeqDR	Known mitochondrial
ENSG00000171202	TMEM126A	ENSG00000171202	TMEM126A	transmembrane protein 126A	MitoCarta3.0	literature, mito protein domain+, induction, coexpression++, MS/MS++	MIM	Cytosol (Approved)		ENSG00000166123	GPT2	glutamic pyruvate transaminase (alanine aminotransferase) 2	PMID28435121_hESCs: 1 | MONOS_Homolog: 1 | PMID16415296_unknown_0: 1 | PMID17705834_embryonic_stem_cell_line_0: 1 | PMID23956156_INS.1Beta_cell_line__0: 1 | PMID19700791_liver_0: 1 | PMID24708184_Sum: 3 | PMID26450961_Sum: 8 | PMID15501831_Sum: 1 | PMID16615899_liver_0: 1 | MS_Placenta_Sum: 1 | MS_Brain_Sum: 3 | MS_Skeletal_Muscle_Sum: 1 | MS_Liver_Sum: 3 | MTS_Mean: 0.8279 | hela_subcell_locatio…	MitoCore; APEX (matrix) [PMID:23371551]		MSeqDR	Known mitochondrial
ENSG00000121310	ECHDC2	ENSG00000121310	ECHDC2	enoyl-CoA hydratase domain containing 2	MitoCarta3.0	targetP signal, yeast mito homolog+, Rickettsial homolog, mito protein domain, coexpression, MS/MS++	Matrix	Mitochondria (Approved)		ENSG00000137806	NDUFAF1	NADH dehydrogenase (ubiquinone) complex I, assembly factor 1	PMID28435121_hESCs: 1 | PMID17705834_embryonic_stem_cell_line_0: 1 | PMID23956156_INS.1Beta_cell_line__0: 1 | PMID18348319_heart_0: 1 | PMID19700791_liver_0: 1 | PMID24708184_Sum: 4 | PMID26450961_Sum: 10 | PMID12652598_neuroblastoma_cell_line_IMR.32_0: 1 | MS_Placenta_Sum: 1 | MS_Brain_Sum: 4 | MS_Liver_Sum: 1 | MS_Heart_Sum: 2 | MTS_Mean: 0.6856 | hela_subcell_location_Mitochondrion: 1 | HPA_Cy…	Characterised; APEX (matrix) [PMID:23371551]		MSeqDR	Known mitochondrial
ENSG00000004961	HCCS	ENSG00000004961	HCCS	holocytochrome c synthase	MitoCarta3.0	literature, APEX_IMS, yeast mito homolog++, mito protein domain+, induction, coexpression, MS/MS	IMS	Mitochondria (Enhanced)		ENSG00000165678	GHITM	growth hormone inducible transmembrane protein	PMID17519225_T_leukemia_cell_line_0: 1 | PMID23956156_INS.1Beta_cell_line__0: 1 | PMID18348319_heart_0: 1 | PMID19567276_skeletal_muscle_0: 1 | PMID24708184_Sum: 4 | PMID26450961_Sum: 14 | MS_Placenta_Sum: 1 | MS_Brain_Sum: 5 | MS_Skeletal_Muscle_Sum: 2 | MS_Liver_Sum: 1 | MS_Kidney_Sum: 1 | MS_Heart_Sum: 2 | MTS_Mean: 0.89961875 | hela_subcell_location_Mitochondrion: 1 | HPA_Mitochondria: 1 | Ri…	APEX (IMS) [PMID:25002142]		MSeqDR	Known mitochondrial
ENSG00000106049	HIBADH	ENSG00000106049	HIBADH	3-hydroxyisobutyrate dehydrogenase	MitoCarta3.0	literature, APEX_matrix, targetP signal+, mito protein domain, induction, coexpression+, MS/MS++	Matrix			ENSG00000152256	PDK1	pyruvate dehydrogenase kinase, isozyme 1	PMID28435121_hESCs: 1 | PMID16415296_unknown_0: 1 | PMID17519225_T_leukemia_cell_line_0: 1 | PMID18348319_heart_0: 1 | PMID19700791_liver_0: 1 | PMID24708184_Sum: 3 | PMID26450961_Sum: 14 | PMID15986334_immortalized_lymphoblastoid_cell_line_0: 1 | PMID23971408_neuroblastoma_.SH.SY5Y._cell_line_0: 1 | PMID26217684_brain_0: 1 | MS_Placenta_Sum: 1 | MS_Brain_Sum: 6 | MS_Skeletal_Muscle_Sum: 1 | MS_L…	Characterised; APEX (matrix) [PMID:23371551]		MSeqDR	Known mitochondrial
ENSG00000115364	MRPL19	ENSG00000115364	MRPL19	mitochondrial ribosomal protein L19	MitoCarta3.0	literature, APEX_matrix, targetP signal, yeast mito homolog++, Rickettsial homolog, mito protein domain, coexpression, MS/MS+	Matrix	Mitochondria (Supported)		ENSG00000134905	CARS2	cysteinyl-tRNA synthetase 2, mitochondrial (putative)	PMID23956156_INS.1Beta_cell_line__0: 1 | PMID19700791_liver_0: 1 | PMID24708184_Sum: 3 | PMID26450961_Sum: 9 | MS_Placenta_Sum: 1 | MS_Brain_Sum: 2 | MS_Skeletal_Muscle_Sum: 1 | MS_Liver_Sum: 1 | MS_Heart_Sum: 1 | MTS_Mean: 0.73639375 | hela_subcell_location_Mitochondrion: 1 | HPA_Mitochondria: 1 | HPA_NonMitochondria: 1 | Rickettsia_Homolog: 1 | compartments_knowledge_difference: 1.2 | Cluh_Enri…	Characterised; APEX (matrix) [PMID:23371551]		MSeqDR	Known mitochondrial
ENSG00000171421	MRPL36	ENSG00000171421	MRPL36	mitochondrial ribosomal protein L36	MitoCarta3.0	literature, targetP signal, yeast mito homolog++, Rickettsial homolog, mito protein domain, induction, coexpression+	Matrix	Mitochondria;Nuclear bodies (Supported)		ENSG00000173171	MTX1	metaxin 1	PMID28435121_hESCs: 1 | PMID17519225_T_leukemia_cell_line_0: 1 | PMID17705834_embryonic_stem_cell_line_0: 1 | PMID23956156_INS.1Beta_cell_line__0: 1 | PMID18348319_heart_0: 1 | PMID19567276_skeletal_muscle_0: 1 | PMID24708184_Sum: 4 | PMID26450961_Sum: 14 | PMID12865426_liver_0: 1 | PMID15598749_T_leukemia_cell_line_0: 1 | PMID23971408_neuroblastoma_.SH.SY5Y._cell_line_0: 1 | MS_Placenta_Sum: 1 |…	OMIM:600605; APEX (OMM) [PMID:28441135]		MSeqDR	Known mitochondrial
ENSG00000174032	SLC25A30	ENSG00000174032	SLC25A30	solute carrier family 25 member 30	MitoCarta3.0	literature, yeast mito homolog+, mito protein domain+, coexpression, MS/MS++	MIM	Nucleoplasm (Approved)		ENSG00000241837	ATP5PO	ATP synthase, H+ transporting, mitochondrial F1 complex, O subunit	PMID28435121_hESCs: 1 | PMID12592411_heart_0: 1 | PMID14651853_Sum: 4 | PMID15253431_Sum: 2 | PMID16415296_unknown_0: 1 | PMID17519225_T_leukemia_cell_line_0: 1 | PMID17705834_embryonic_stem_cell_line_0: 1 | PMID23956156_INS.1Beta_cell_line__0: 1 | PMID18348319_heart_0: 1 | PMID19567276_skeletal_muscle_0: 1 | PMID19700791_liver_0: 1 | PMID24708184_Sum: 4 | PMID26450961_Sum: 14 | PMID12210211_Sum:…	Characterised; MitoCore; APEX (matrix) [PMID:23371551]		MSeqDR	Known mitochondrial
ENSG00000161267	BDH1	ENSG00000161267	BDH1	3-hydroxybutyrate dehydrogenase 1	MitoCarta3.0	literature, APEX_matrix, targetP signal+, Rickettsial homolog, mito protein domain, induction, coexpression, MS/MS++	MIM	Mitochondria (Enhanced)		ENSG00000100889	PCK2	phosphoenolpyruvate carboxykinase 2 (mitochondrial)	PMID28435121_hESCs: 1 | MONOS_Homolog: 1 | PMID14651853_Sum: 1 | PMID17519225_T_leukemia_cell_line_0: 1 | PMID17705834_embryonic_stem_cell_line_0: 1 | PMID23956156_INS.1Beta_cell_line__0: 1 | PMID18348319_heart_0: 1 | PMID19700791_liver_0: 1 | PMID24708184_Sum: 4 | PMID26450961_Sum: 10 | PMID12601808_placenta_0: 1 | PMID12652598_neuroblastoma_cell_line_IMR.32_0: 1 | PMID15501831_Sum: 1 | PMID1598…	Characterised; MitoCore;		MSeqDR	Known mitochondrial
ENSG00000145982	FARS2	ENSG00000145982	FARS2	phenylalanyl-tRNA synthetase 2, mitochondrial	MitoCarta3.0	literature, APEX_matrix, targetP signal, yeast mito homolog+, Rickettsial homolog, mito protein domain, induction, coexpression, MS/MS	Matrix	Plasma membrane (Uncertain)		ENSG00000104835	SARS2	seryl-tRNA synthetase 2, mitochondrial	PMID28435121_hESCs: 1 | PMID15253431_Sum: 1 | PMID17519225_T_leukemia_cell_line_0: 1 | PMID23956156_INS.1Beta_cell_line__0: 1 | PMID18348319_heart_0: 1 | PMID19567276_skeletal_muscle_0: 1 | PMID19700791_liver_0: 1 | PMID24708184_Sum: 3 | PMID26450961_Sum: 7 | PMID16615898_Sum: 1 | MS_Placenta_Sum: 2 | MS_Brain_Sum: 1 | MS_Skeletal_Muscle_Sum: 2 | MS_Liver_Sum: 1 | MS_Heart_Sum: 2 | MTS_Mean: 0.71…	Characterised; APEX (matrix) [PMID:23371551]		MSeqDR	Known mitochondrial
ENSG00000131269	ABCB7	ENSG00000131269	ABCB7	ATP binding cassette subfamily B member 7	MitoCarta3.0	literature, APEX_matrix, targetP signal, yeast mito homolog+, Rickettsial homolog, mito protein domain, coexpression+, MS/MS+	MIM	Mitochondria (Supported)		ENSG00000146729	NIPSNAP2	glioblastoma amplified sequence	PMID12592411_heart_0: 1 | PMID14651853_Sum: 1 | PMID15253431_Sum: 2 | PMID16415296_unknown_0: 1 | PMID17519225_T_leukemia_cell_line_0: 1 | PMID17705834_embryonic_stem_cell_line_0: 1 | PMID18348319_heart_0: 1 | PMID19567276_skeletal_muscle_0: 1 | PMID24708184_Sum: 4 | PMID26450961_Sum: 14 | PMID15598749_T_leukemia_cell_line_0: 1 | PMID15986334_immortalized_lymphoblastoid_cell_line_0: 1 | PMID16615…	APEX (matrix) [PMID:23371551]; Unconfirmed [PMID:20888800]		MSeqDR	Known mitochondrial
ENSG00000173171	MTX1	ENSG00000173171	MTX1	metaxin 1	MitoCarta3.0	literature, yeast mito homolog++, mito protein domain+, coexpression, MS/MS++	MOM	Mitochondria (Supported)		ENSG00000122873	CISD1	CDGSH iron sulfur domain 1	PMID28435121_hESCs: 1 | PMID12592411_heart_0: 1 | PMID14651853_Sum: 4 | PMID15253431_Sum: 1 | PMID17519225_T_leukemia_cell_line_0: 1 | PMID17705834_embryonic_stem_cell_line_0: 1 | PMID23956156_INS.1Beta_cell_line__0: 1 | PMID18348319_heart_0: 1 | PMID19567276_skeletal_muscle_0: 1 | PMID19700791_liver_0: 1 | PMID24708184_Sum: 4 | PMID26450961_Sum: 14 | PMID15598749_T_leukemia_cell_line_0: 1 | PMID…	OMIM:611932; APEX (OMM) [PMID:28441135]		#N/A	Known mitochondrial
ENSG00000267855	NDUFA7	ENSG00000267855	NDUFA7	NADH:ubiquinone oxidoreductase subunit A7	MitoCarta3.0	literature, APEX_matrix, mito protein domain+, coexpression++, MS/MS++	MIM	Mitochondria (Supported)		ENSG00000247626	MARS2	methionyl-tRNA synthetase 2, mitochondrial	MONOS_Homolog: 1 | PMID23956156_INS.1Beta_cell_line__0: 1 | PMID18348319_heart_0: 1 | PMID24708184_Sum: 1 | PMID26450961_Sum: 12 | PMID15598749_T_leukemia_cell_line_0: 1 | MS_Placenta_Sum: 1 | MS_Brain_Sum: 3 | MS_Skeletal_Muscle_Sum: 1 | MS_Heart_Sum: 2 | MTS_Mean: 0.853225 | hela_subcell_location_Mitochondrion: 1 | HPA_NonMitochondria: 1 | HPA_Cytoplasm: 1 | YeastMitoEvidenceGFP: 1 | Rickettsia…	Characterised; APEX (matrix) [PMID:23371551]		MSeqDR	Known mitochondrial
ENSG00000134375	TIMM17A	ENSG00000134375	TIMM17A	translocase of inner mitochondrial membrane 17A	MitoCarta3.0	literature, APEX_IMS, yeast mito homolog+, mito protein domain+, induction, coexpression, MS/MS+	MIM	Mitochondria;Nucleoplasm (Supported)		ENSG00000198804	MT-CO1	mitochondrially encoded cytochrome c oxidase I	PMID12592411_heart_0: 1 | PMID23956156_INS.1Beta_cell_line__0: 1 | PMID19567276_skeletal_muscle_0: 1 | PMID24708184_Sum: 3 | PMID26450961_Sum: 14 | PMID12210211_Sum: 1 | MS_Placenta_Sum: 1 | MS_Brain_Sum: 4 | MS_Skeletal_Muscle_Sum: 2 | MS_Liver_Sum: 1 | MS_Kidney_Sum: 1 | MS_Heart_Sum: 3 | MTS_Mean: 0.0451625 | hela_subcell_location_Mitochondrion: 1 | HPA_Mitochondria: 1 | Rickettsia_Homolog: 1 …	Characterised; MitoCore; APEX (IMS) [PMID:25002142]		MSeqDR	Known mitochondrial
ENSG00000143149	ALDH9A1	ENSG00000143149	ALDH9A1	aldehyde dehydrogenase 9 family member A1	MitoCarta3.0	APEX_matrix, targetP signal+, yeast mito homolog+, mito protein domain, coexpression, MS/MS++	Matrix	Cytosol (Approved)		ENSG00000119711	ALDH6A1	aldehyde dehydrogenase 6 family, member A1	PMID28435121_hESCs: 1 | PMID14651853_Sum: 4 | PMID16415296_unknown_0: 1 | PMID17705834_embryonic_stem_cell_line_0: 1 | PMID23956156_INS.1Beta_cell_line__0: 1 | PMID18348319_heart_0: 1 | PMID19567276_skeletal_muscle_0: 1 | PMID19700791_liver_0: 1 | PMID24708184_Sum: 4 | PMID26450961_Sum: 14 | PMID11840540_liver_0: 1 | PMID12652598_neuroblastoma_cell_line_IMR.32_0: 1 | PMID15507458_liver_0: 1 | PMI…	Characterised; MitoCore; APEX (matrix) [PMID:23371551]		MSeqDR	Known mitochondrial
ENSG00000163319	MRPS18C	ENSG00000163319	MRPS18C	mitochondrial ribosomal protein S18C	MitoCarta3.0	literature, yeast mito homolog++, Rickettsial homolog, mito protein domain, coexpression, MS/MS++	Matrix			ENSG00000110090	CPT1A	carnitine palmitoyltransferase 1A (liver)	PMID28435121_hESCs: 1 | PMID14651853_Sum: 2 | PMID16415296_unknown_0: 1 | PMID17705834_embryonic_stem_cell_line_0: 1 | PMID23956156_INS.1Beta_cell_line__0: 1 | PMID19700791_liver_0: 1 | PMID24708184_Sum: 4 | PMID26450961_Sum: 14 | PMID12865426_liver_0: 1 | PMID15598749_T_leukemia_cell_line_0: 1 | PMID16615899_liver_0: 1 | PMID17000643_Sum: 1 | PMID23971408_neuroblastoma_.SH.SY5Y._cell_line_0: 1 |…	OMIM:600528; APEX (OMM) [PMID:28441135]		MSeqDR	Known mitochondrial
ENSG00000247626	MARS2	ENSG00000247626	MARS2	methionyl-tRNA synthetase 2, mitochondrial	MitoCarta3.0	literature, APEX_matrix, targetP signal, yeast mito homolog++, Rickettsial homolog, mito protein domain, coexpression, MS/MS+	Matrix			ENSG00000179091	CYC1	cytochrome c-1	PMID28435121_hESCs: 1 | PMID12592411_heart_0: 1 | PMID14651853_Sum: 4 | PMID15253431_Sum: 2 | PMID17519225_T_leukemia_cell_line_0: 1 | PMID17705834_embryonic_stem_cell_line_0: 1 | PMID23956156_INS.1Beta_cell_line__0: 1 | PMID18348319_heart_0: 1 | PMID19567276_skeletal_muscle_0: 1 | PMID19700791_liver_0: 1 | PMID24708184_Sum: 4 | PMID26450961_Sum: 14 | PMID12210211_Sum: 1 | PMID12865426_liver_0: 1…	Characterised; MitoCore; APEX (matrix) [PMID:23371551]; APEX (IMS) [PMID:25002142]; APEX (OMM) [PMID:28441135]		MSeqDR	Known mitochondrial
ENSG00000119711	ALDH6A1	ENSG00000119711	ALDH6A1	aldehyde dehydrogenase 6 family member A1	MitoCarta3.0	literature, APEX_matrix, targetP signal, yeast mito homolog+, mito protein domain, coexpression, MS/MS++	MIM	Mitochondria (Enhanced)		ENSG00000144827	ABHD10	abhydrolase domain containing 10	PMID12592411_heart_0: 1 | PMID17519225_T_leukemia_cell_line_0: 1 | PMID17705834_embryonic_stem_cell_line_0: 1 | PMID23956156_INS.1Beta_cell_line__0: 1 | PMID18348319_heart_0: 1 | PMID19567276_skeletal_muscle_0: 1 | PMID24708184_Sum: 4 | PMID26450961_Sum: 11 | PMID12652598_neuroblastoma_cell_line_IMR.32_0: 1 | PMID15598749_T_leukemia_cell_line_0: 1 | PMID16615898_Sum: 2 | PMID23971408_neuroblastom…	Characterised; APEX (matrix) [PMID:23371551]; APEX (IMS) [PMID:25002142]		MSeqDR	Known mitochondrial
ENSG00000161513	FDXR	ENSG00000161513	FDXR	ferredoxin reductase	MitoCarta3.0	literature, APEX_matrix, targetP signal+, yeast mito homolog++, coexpression, MS/MS++	Matrix	Mitochondria (Enhanced)		ENSG00000131828	PDHA1	pyruvate dehydrogenase (lipoamide) alpha 1	PMID28435121_hESCs: 1 | PMID12592411_heart_0: 1 | PMID14651853_Sum: 4 | PMID15253431_Sum: 2 | PMID16415296_unknown_0: 1 | PMID17519225_T_leukemia_cell_line_0: 1 | PMID17705834_embryonic_stem_cell_line_0: 1 | PMID23956156_INS.1Beta_cell_line__0: 1 | PMID18348319_heart_0: 1 | PMID19567276_skeletal_muscle_0: 1 | PMID19700791_liver_0: 1 | PMID24708184_Sum: 4 | PMID26450961_Sum: 14 | PMID12210211_Sum:…	Characterised; MitoCore; APEX (matrix) [PMID:23371551]		MSeqDR	Known mitochondrial
ENSG00000257218	GATC	ENSG00000257218	GATC	glutamyl-tRNA amidotransferase subunit C	MitoCarta3.0	literature, APEX_matrix, targetP signal, Rickettsial homolog, mito protein domain+, induction, coexpression, MS/MS	Matrix			ENSG00000103423	DNAJA3	DnaJ (Hsp40) homolog, subfamily A, member 3	PMID28435121_hESCs: 1 | PMID16415296_unknown_0: 1 | PMID17519225_T_leukemia_cell_line_0: 1 | PMID17705834_embryonic_stem_cell_line_0: 1 | PMID23956156_INS.1Beta_cell_line__0: 1 | PMID18348319_heart_0: 1 | PMID19567276_skeletal_muscle_0: 1 | PMID19700791_liver_0: 1 | PMID24708184_Sum: 4 | PMID26450961_Sum: 14 | PMID16615898_Sum: 2 | PMID17000643_Sum: 2 | MS_Placenta_Sum: 1 | MS_Brain_Sum: 5 | MS_S…	Characterised; APEX (matrix) [PMID:23371551]		MSeqDR	Known mitochondrial
ENSG00000126602	TRAP1	ENSG00000126602	TRAP1	TNF receptor associated protein 1	MitoCarta3.0	APEX_matrix, GFP, targetP signal+, Rickettsial homolog, mito protein domain, coexpression++, MS/MS+	Matrix	Mitochondria (Enhanced)		ENSG00000162433	AK4	adenylate kinase 4	PMID28435121_hESCs: 1 | PMID12592411_heart_0: 1 | PMID14651853_Sum: 3 | PMID15253431_Sum: 2 | PMID16415296_unknown_0: 1 | PMID17519225_T_leukemia_cell_line_0: 1 | PMID17705834_embryonic_stem_cell_line_0: 1 | PMID23956156_INS.1Beta_cell_line__0: 1 | PMID18348319_heart_0: 1 | PMID19700791_liver_0: 1 | PMID24708184_Sum: 4 | PMID26450961_Sum: 14 | PMID11840540_liver_0: 1 | PMID12652598_neuroblastoma_…	Characterised; MitoCore; APEX (matrix) [PMID:23371551]		MSeqDR	Known mitochondrial
ENSG00000151498	ACAD8	ENSG00000151498	ACAD8	acyl-CoA dehydrogenase family member 8	MitoCarta3.0	literature, APEX_matrix, targetP signal+, mito protein domain+, coexpression, MS/MS++	Matrix			ENSG00000136897	MRPL50	mitochondrial ribosomal protein L50	PMID28435121_hESCs: 1 | PMID14651853_Sum: 1 | PMID17519225_T_leukemia_cell_line_0: 1 | PMID17705834_embryonic_stem_cell_line_0: 1 | PMID23956156_INS.1Beta_cell_line__0: 1 | PMID18348319_heart_0: 1 | PMID19567276_skeletal_muscle_0: 1 | PMID19700791_liver_0: 1 | PMID24708184_Sum: 4 | PMID26450961_Sum: 13 | PMID12652598_neuroblastoma_cell_line_IMR.32_0: 1 | MS_Placenta_Sum: 1 | MS_Brain_Sum: 5 | MS_…	Characterised; APEX (matrix) [PMID:23371551]		MSeqDR	Known mitochondrial
ENSG00000111275	ALDH2	ENSG00000111275	ALDH2	aldehyde dehydrogenase 2 family member	MitoCarta3.0	literature, APEX_matrix, targetP signal+, yeast mito homolog+, mito protein domain, coexpression, MS/MS++	Matrix			ENSG00000157326	DHRS4	dehydrogenase/reductase (SDR family) member 4	PMID14651853_Sum: 3 | PMID16415296_unknown_0: 1 | PMID17705834_embryonic_stem_cell_line_0: 1 | PMID23956156_INS.1Beta_cell_line__0: 1 | PMID18348319_heart_0: 1 | PMID19567276_skeletal_muscle_0: 1 | PMID19700791_liver_0: 1 | PMID24708184_Sum: 4 | PMID26450961_Sum: 14 | PMID15507458_liver_0: 1 | PMID16615898_Sum: 3 | PMID16615899_liver_0: 1 | PMID26217684_brain_0: 1 | MS_Placenta_Sum: 1 | MS_Brain_…	OXPHOS; Mitochondrial protein interaction mapping identifies new regulators of respiratory chain function [PMID:27499296] (2016): DHRS4 is reported to have dual-localization to peroxisomes and mitochondria (Matsunaga et al., 2008; Pagliarini et al., 2008)	Peroxisome	MSeqDR	Known mitochondrial
ENSG00000108179	PPIF	ENSG00000108179	PPIF	peptidylprolyl isomerase F	MitoCarta3.0	literature, APEX_matrix, targetP signal+, mito protein domain, induction, coexpression, MS/MS++	Matrix	Mitochondria (Supported)		ENSG00000105552	BCAT2	branched chain amino-acid transaminase 2, mitochondrial	MONOS_Homolog: 1 | PMID12592411_heart_0: 1 | PMID14651853_Sum: 1 | PMID16415296_unknown_0: 1 | PMID17705834_embryonic_stem_cell_line_0: 1 | PMID23956156_INS.1Beta_cell_line__0: 1 | PMID18348319_heart_0: 1 | PMID19567276_skeletal_muscle_0: 1 | PMID24708184_Sum: 4 | PMID26450961_Sum: 12 | PMID15598749_T_leukemia_cell_line_0: 1 | PMID15986334_immortalized_lymphoblastoid_cell_line_0: 1 | PMID16615898…	Characterised; MitoCore; APEX (matrix) [PMID:23371551]		MSeqDR	Known mitochondrial
ENSG00000177370	TIMM22	ENSG00000177370	TIMM22	translocase of inner mitochondrial membrane 22	MitoCarta3.0	literature, yeast mito homolog++, mito protein domain+, induction, coexpression, MS/MS	MIM			ENSG00000123453	SARDH	sarcosine dehydrogenase	PMID14651853_Sum: 3 | PMID16415296_unknown_0: 1 | PMID23956156_INS.1Beta_cell_line__0: 1 | PMID18348319_heart_0: 1 | PMID19700791_liver_0: 1 | PMID24708184_Sum: 3 | PMID26450961_Sum: 12 | PMID11840540_liver_0: 1 | PMID16615898_Sum: 2 | PMID16615899_liver_0: 1 | PMID16674101_Sum: 2 | PMID21189371_mammary_gland_0: 1 | MS_Placenta_Sum: 1 | MS_Brain_Sum: 4 | MS_Liver_Sum: 7 | MS_Kidney_Sum: 4 | MS_He…	Characterised		MSeqDR	Known mitochondrial
ENSG00000128928	IVD	ENSG00000128928	IVD	isovaleryl-CoA dehydrogenase	MitoCarta3.0	literature, APEX_matrix, targetP signal, mito protein domain+, coexpression+, MS/MS++	Matrix	Mitochondria (Supported)		ENSG00000158042	MRPL17	mitochondrial ribosomal protein L17	PMID28435121_hESCs: 1 | PMID12592411_heart_0: 1 | PMID17519225_T_leukemia_cell_line_0: 1 | PMID17705834_embryonic_stem_cell_line_0: 1 | PMID23956156_INS.1Beta_cell_line__0: 1 | PMID19567276_skeletal_muscle_0: 1 | PMID19700791_liver_0: 1 | PMID24708184_Sum: 4 | PMID26450961_Sum: 14 | PMID12865426_liver_0: 1 | PMID15986334_immortalized_lymphoblastoid_cell_line_0: 1 | PMID26217684_brain_0: 1 | MS_Pl…	Characterised; APEX (matrix) [PMID:23371551]		MSeqDR	Known mitochondrial
ENSG00000087299	L2HGDH	ENSG00000087299	L2HGDH	L-2-hydroxyglutarate dehydrogenase	MitoCarta3.0	literature, APEX_matrix, targetP signal+, mito protein domain, induction, coexpression, MS/MS++	MIM	Mitochondria (Enhanced)		ENSG00000122971	ACADS	acyl-CoA dehydrogenase, C-2 to C-3 short chain	PMID12592411_heart_0: 1 | PMID14651853_Sum: 3 | PMID15253431_Sum: 2 | PMID16415296_unknown_0: 1 | PMID17519225_T_leukemia_cell_line_0: 1 | PMID23956156_INS.1Beta_cell_line__0: 1 | PMID19567276_skeletal_muscle_0: 1 | PMID19700791_liver_0: 1 | PMID24708184_Sum: 4 | PMID26450961_Sum: 14 | PMID11840540_liver_0: 1 | PMID12601808_placenta_0: 1 | PMID15501831_Sum: 2 | PMID15598749_T_leukemia_cell_line_0…	Characterised; MitoCore; APEX (matrix) [PMID:23371551]		MSeqDR	Known mitochondrial
ENSG00000105755	ETHE1	ENSG00000105755	ETHE1	ETHE1 persulfide dioxygenase	MitoCarta3.0	literature, APEX_matrix, targetP signal, yeast mito homolog+, mito protein domain, induction, MS/MS++	Matrix	Mitochondria (Enhanced)		ENSG00000136003	ISCU	iron-sulfur cluster assembly enzyme	PMID14651853_Sum: 1 | PMID23956156_INS.1Beta_cell_line__0: 1 | PMID18348319_heart_0: 1 | PMID19700791_liver_0: 1 | PMID24708184_Sum: 4 | PMID26450961_Sum: 14 | PMID16615898_Sum: 1 | MS_Placenta_Sum: 1 | MS_Brain_Sum: 6 | MS_Skeletal_Muscle_Sum: 1 | MS_Liver_Sum: 2 | MS_Kidney_Sum: 2 | MS_Heart_Sum: 2 | MTS_Mean: 0.97174375 | hela_subcell_location_Mitochondrion: 1 | HPA_Cytoplasm: 1 | YeastMitoEvi…	Characterised; APEX (matrix) [PMID:23371551]		MSeqDR	Known mitochondrial
ENSG00000242485	MRPL20	ENSG00000242485	MRPL20	mitochondrial ribosomal protein L20	MitoCarta3.0	literature, APEX_matrix, targetP signal+, Rickettsial homolog, mito protein domain, induction, coexpression, MS/MS	Matrix	Mitochondria (Supported)		ENSG00000107819	SFXN3	sideroflexin 3	PMID17705834_embryonic_stem_cell_line_0: 1 | PMID23956156_INS.1Beta_cell_line__0: 1 | PMID24708184_Sum: 4 | PMID26450961_Sum: 13 | PMID12601808_placenta_0: 1 | PMID17000643_Sum: 1 | PMID23971408_neuroblastoma_.SH.SY5Y._cell_line_0: 1 | PMID26217684_brain_0: 1 | MS_Placenta_Sum: 2 | MS_Brain_Sum: 6 | MS_Skeletal_Muscle_Sum: 1 | MS_Liver_Sum: 2 | MS_Kidney_Sum: 1 | MTS_Mean: 0.04545625 | hela_subce…	OMIM: 615571		MSeqDR	Known mitochondrial
ENSG00000005022	SLC25A5	ENSG00000005022	SLC25A5	solute carrier family 25 member 5	MitoCarta3.0	literature, yeast mito homolog+, mito protein domain+, induction, MS/MS++	MIM	Mitochondria (Supported)		ENSG00000156469	MTERF3	mitochondrial transcription termination factor 3	PMID24708184_Sum: 2 | MS_Brain_Sum: 1 | MTS_Mean: 0.82103125 | hela_subcell_location_Mitochondrion: 1 | HPA_Mitochondria: 1 | HPA_NonMitochondria: 1 | MammalMitoEvidenceGFP: 1 | compartments_knowledge_difference: 2.8 | Cluh_Enrichment: 1 |	Characterised; APEX (matrix) [PMID:23371551]		#N/A	Known mitochondrial
ENSG00000115840	SLC25A12	ENSG00000115840	SLC25A12	solute carrier family 25 member 12	MitoCarta3.0	literature, yeast mito homolog+, mito protein domain+, induction, MS/MS++	MIM	Nuclear speckles (Uncertain)		ENSG00000166136	NDUFB8	NADH dehydrogenase (ubiquinone) 1 beta subcomplex, 8, 19kDa	PMID12592411_heart_0: 1 | PMID14651853_Sum: 1 | PMID15253431_Sum: 1 | PMID23956156_INS.1Beta_cell_line__0: 1 | PMID18348319_heart_0: 1 | PMID19567276_skeletal_muscle_0: 1 | PMID19700791_liver_0: 1 | PMID24708184_Sum: 3 | PMID26450961_Sum: 14 | PMID12210211_Sum: 1 | PMID12865426_liver_0: 1 | PMID16615898_Sum: 2 | MS_Placenta_Sum: 1 | MS_Brain_Sum: 5 | MS_Skeletal_Muscle_Sum: 2 | MS_Liver_Sum: 3 | …	Characterised; MitoCore; APEX (matrix) [PMID:23371551]; APEX (IMS) [PMID:25002142]		MSeqDR	Known mitochondrial
ENSG00000266472	MRPS21	ENSG00000266472	MRPS21	mitochondrial ribosomal protein S21	MitoCarta3.0	literature, yeast mito homolog++, Rickettsial homolog, mito protein domain, induction, MS/MS++	Matrix	Mitochondria (Supported)		ENSG00000151366	NDUFC2	NADH dehydrogenase (ubiquinone) 1, subcomplex unknown, 2, 14.5kDa	PMID12592411_heart_0: 1 | PMID14651853_Sum: 4 | PMID15253431_Sum: 1 | PMID16415296_unknown_0: 1 | PMID17519225_T_leukemia_cell_line_0: 1 | PMID17705834_embryonic_stem_cell_line_0: 1 | PMID23956156_INS.1Beta_cell_line__0: 1 | PMID18348319_heart_0: 1 | PMID19567276_skeletal_muscle_0: 1 | PMID19700791_liver_0: 1 | PMID24708184_Sum: 4 | PMID26450961_Sum: 14 | PMID12210211_Sum: 1 | PMID12865426_liver_…	Characterised; MitoCore; APEX (IMS) [PMID:25002142]		MSeqDR	Known mitochondrial
ENSG00000100216	TOMM22	ENSG00000100216	TOMM22	translocase of outer mitochondrial membrane 22	MitoCarta3.0	literature, yeast mito homolog++, mito protein domain+, coexpression, MS/MS++	MOM	Mitochondria (Enhanced)		ENSG00000099795	NDUFB7	NADH dehydrogenase (ubiquinone) 1 beta subcomplex, 7, 18kDa	PMID12592411_heart_0: 1 | PMID14651853_Sum: 4 | PMID15253431_Sum: 2 | PMID17519225_T_leukemia_cell_line_0: 1 | PMID17705834_embryonic_stem_cell_line_0: 1 | PMID23956156_INS.1Beta_cell_line__0: 1 | PMID18348319_heart_0: 1 | PMID19567276_skeletal_muscle_0: 1 | PMID19700791_liver_0: 1 | PMID24708184_Sum: 3 | PMID26450961_Sum: 14 | PMID12601808_placenta_0: 1 | PMID12865426_liver_0: 1 | PMID16615898_S…	Characterised; MitoCore; APEX (matrix) [PMID:23371551]; APEX (IMS) [PMID:25002142]; APEX (OMM) [PMID:28441135]		MSeqDR	Known mitochondrial
ENSG00000167315	ACAA2	ENSG00000167315	ACAA2	acetyl-CoA acyltransferase 2	MitoCarta3.0	literature, APEX_matrix, targetP signal, Rickettsial homolog, mito protein domain, induction, coexpression+, MS/MS++	Matrix	Mitochondria (Supported)		ENSG00000183978	COA3	cytochrome c oxidase assembly factor 3	PMID28435121_hESCs: 1 | PMID12592411_heart_0: 1 | PMID14651853_Sum: 1 | PMID15253431_Sum: 1 | PMID17705834_embryonic_stem_cell_line_0: 1 | PMID19567276_skeletal_muscle_0: 1 | PMID19700791_liver_0: 1 | PMID24708184_Sum: 4 | PMID26450961_Sum: 14 | MS_Placenta_Sum: 1 | MS_Brain_Sum: 5 | MS_Skeletal_Muscle_Sum: 2 | MS_Liver_Sum: 2 | MS_Kidney_Sum: 2 | MS_Heart_Sum: 3 | MTS_Mean: 0.11083125 | hela_sub…	Characterised; APEX (matrix) [PMID:23371551]; APEX (IMS) [PMID:25002142]; APEX (OMM) [PMID:28441135]		MSeqDR	Known mitochondrial
ENSG00000185414	MRPL30	ENSG00000185414	MRPL30	mitochondrial ribosomal protein L30	MitoCarta3.0	literature, APEX_matrix, yeast mito homolog++, mito protein domain, coexpression++, MS/MS	Matrix			ENSG00000158864	NDUFS2	NADH dehydrogenase (ubiquinone) Fe-S protein 2, 49kDa (NADH-coenzyme Q reductase)	PMID28435121_hESCs: 1 | PMID12592411_heart_0: 1 | PMID14651853_Sum: 1 | PMID15253431_Sum: 2 | PMID17519225_T_leukemia_cell_line_0: 1 | PMID23956156_INS.1Beta_cell_line__0: 1 | PMID18348319_heart_0: 1 | PMID19567276_skeletal_muscle_0: 1 | PMID19700791_liver_0: 1 | PMID24708184_Sum: 4 | PMID26450961_Sum: 14 | PMID12210211_Sum: 2 | PMID12601808_placenta_0: 1 | PMID15501831_Sum: 1 | PMID16120276_neur…	Characterised; MitoCore; APEX (matrix) [PMID:23371551]		MSeqDR	Known mitochondrial
ENSG00000103423	DNAJA3	ENSG00000103423	DNAJA3	DnaJ heat shock protein family (Hsp40) member A3	MitoCarta3.0	literature, APEX_matrix, targetP signal, Rickettsial homolog, mito protein domain, induction, coexpression++, MS/MS+	Matrix	Mitochondria (Enhanced)		ENSG00000125375	DMAC2L	ATP synthase, H+ transporting, mitochondrial Fo complex, subunit s (factor B)	PMID16415296_unknown_0: 1 | PMID18348319_heart_0: 1 | PMID19567276_skeletal_muscle_0: 1 | PMID24708184_Sum: 4 | PMID26450961_Sum: 13 | PMID26217684_brain_0: 1 | MS_Placenta_Sum: 1 | MS_Brain_Sum: 6 | MS_Skeletal_Muscle_Sum: 2 | MS_Liver_Sum: 1 | MS_Kidney_Sum: 1 | MS_Heart_Sum: 2 | MTS_Mean: 0.36458125 | hela_subcell_location_Mitochondrion: 1 | HPA_Mitochondria: 1 | HPA_NonMitochondria: 1 | compa…	Characterised; APEX (matrix) [PMID:23371551]		MSeqDR	Known mitochondrial
ENSG00000090266	NDUFB2	ENSG00000090266	NDUFB2	NADH:ubiquinone oxidoreductase subunit B2	MitoCarta3.0	literature, targetP signal, induction, coexpression++, MS/MS++	MIM	Mitochondria;Nucleoplasm (Approved)		ENSG00000173726	TOMM20	translocase of outer mitochondrial membrane 20 homolog (yeast)	PMID28435121_hESCs: 1 | PMID12592411_heart_0: 1 | PMID17519225_T_leukemia_cell_line_0: 1 | PMID17705834_embryonic_stem_cell_line_0: 1 | PMID18348319_heart_0: 1 | PMID19700791_liver_0: 1 | PMID24708184_Sum: 4 | PMID23971408_neuroblastoma_.SH.SY5Y._cell_line_0: 1 | PMID26217684_brain_0: 1 | MS_Brain_Sum: 3 | MS_Liver_Sum: 1 | MS_Heart_Sum: 2 | MTS_Mean: 0.0781875 | HPA_Mitochondria: 1 | compartment…	Characterised; APEX (OMM) [PMID:28441135]		MSeqDR	Known mitochondrial
ENSG00000074071	MRPS34	ENSG00000074071	MRPS34	mitochondrial ribosomal protein S34	MitoCarta3.0	literature, APEX_matrix, targetP signal, induction, coexpression++, MS/MS++	Matrix	Mitochondria (Supported)		ENSG00000130414	NDUFA10	NADH dehydrogenase (ubiquinone) 1 alpha subcomplex, 10, 42kDa	PMID28435121_hESCs: 1 | PMID12592411_heart_0: 1 | PMID14651853_Sum: 4 | PMID15253431_Sum: 2 | PMID16415296_unknown_0: 1 | PMID17519225_T_leukemia_cell_line_0: 1 | PMID17705834_embryonic_stem_cell_line_0: 1 | PMID23956156_INS.1Beta_cell_line__0: 1 | PMID18348319_heart_0: 1 | PMID19567276_skeletal_muscle_0: 1 | PMID19700791_liver_0: 1 | PMID24708184_Sum: 4 | PMID26450961_Sum: 14 | PMID12210211_Sum:…	Characterised; MitoCore;		MSeqDR	Known mitochondrial
ENSG00000105379	ETFB	ENSG00000105379	ETFB	electron transfer flavoprotein subunit beta	MitoCarta3.0	literature, APEX_matrix, yeast mito homolog, mito protein domain, induction, coexpression+, MS/MS++	Matrix	Mitochondria (Enhanced)		ENSG00000155008	APOOL	apolipoprotein O-like	PMID12592411_heart_0: 1 | PMID14651853_Sum: 1 | PMID15253431_Sum: 2 | PMID17705834_embryonic_stem_cell_line_0: 1 | PMID23956156_INS.1Beta_cell_line__0: 1 | PMID18348319_heart_0: 1 | PMID19567276_skeletal_muscle_0: 1 | PMID19700791_liver_0: 1 | PMID24708184_Sum: 3 | PMID26450961_Sum: 14 | PMID16615899_liver_0: 1 | PMID17000643_Sum: 1 | PMID23971408_neuroblastoma_.SH.SY5Y._cell_line_0: 1 | MS_Place…	OMIM:300955		#N/A	Known mitochondrial
ENSG00000135537	AFG1L	ENSG00000135537	AFG1L	AFG1 like ATPase	MitoCarta3.0	APEX_matrix, yeast mito homolog++, Rickettsial homolog, coexpression, MS/MS+	MIM	Cytosol;Plasma membrane (Approved)		ENSG00000108528	SLC25A11	solute carrier family 25 (mitochondrial carrier; oxoglutarate carrier), member 11	PMID28435121_hESCs: 1 | PMID12592411_heart_0: 1 | PMID14651853_Sum: 3 | PMID15253431_Sum: 1 | PMID16415296_unknown_0: 1 | PMID17519225_T_leukemia_cell_line_0: 1 | PMID17705834_embryonic_stem_cell_line_0: 1 | PMID23956156_INS.1Beta_cell_line__0: 1 | PMID18348319_heart_0: 1 | PMID19567276_skeletal_muscle_0: 1 | PMID19700791_liver_0: 1 | PMID24708184_Sum: 4 | PMID26450961_Sum: 14 | PMID12865426_live…	Characterised; MitoCore;		MSeqDR	Known mitochondrial
ENSG00000130770	ATP5IF1	ENSG00000130770	ATP5IF1	ATP synthase inhibitory factor subunit 1	MitoCarta3.0	literature, APEX_matrix, targetP signal, yeast mito homolog++, mito protein domain+, MS/MS++	Matrix	Mitochondria (Enhanced)		ENSG00000119723	COQ6	coenzyme Q6 monooxygenase	PMID28435121_hESCs: 1 | PMID12592411_heart_0: 1 | PMID15253431_Sum: 2 | PMID23956156_INS.1Beta_cell_line__0: 1 | PMID18348319_heart_0: 1 | PMID19567276_skeletal_muscle_0: 1 | PMID19700791_liver_0: 1 | PMID24708184_Sum: 3 | PMID26450961_Sum: 13 | PMID16615898_Sum: 1 | PMID21189371_mammary_gland_0: 1 | MS_Placenta_Sum: 1 | MS_Brain_Sum: 3 | MS_Skeletal_Muscle_Sum: 2 | MS_Liver_Sum: 2 | MS_Kidney_Su…	Characterised; APEX (matrix) [PMID:23371551]		MSeqDR	Known mitochondrial
ENSG00000116459	ATP5PB	ENSG00000116459	ATP5PB	ATP synthase peripheral stalk-membrane subunit b	MitoCarta3.0	literature, APEX_matrix, yeast mito homolog++, mito protein domain+, MS/MS++	MIM	Mitochondria (Supported)		ENSG00000171202	TMEM126A	transmembrane protein 126A	PMID12592411_heart_0: 1 | PMID17519225_T_leukemia_cell_line_0: 1 | PMID17705834_embryonic_stem_cell_line_0: 1 | PMID23956156_INS.1Beta_cell_line__0: 1 | PMID18348319_heart_0: 1 | PMID19567276_skeletal_muscle_0: 1 | PMID19700791_liver_0: 1 | PMID24708184_Sum: 4 | PMID26450961_Sum: 14 | PMID15501831_Sum: 1 | PMID15598749_T_leukemia_cell_line_0: 1 | MS_Placenta_Sum: 1 | MS_Brain_Sum: 5 | MS_Skeletal…	OMIM:612988		MSeqDR	Known mitochondrial
ENSG00000127184	COX7C	ENSG00000127184	COX7C	cytochrome c oxidase subunit 7C	MitoCarta3.0	literature, APEX_IMS, yeast mito homolog++, mito protein domain+, MS/MS++	MIM			ENSG00000120254	MTHFD1L	methylenetetrahydrofolate dehydrogenase (NADP+ dependent) 1-like	PMID28435121_hESCs: 1 | PMID17519225_T_leukemia_cell_line_0: 1 | PMID23956156_INS.1Beta_cell_line__0: 1 | PMID24708184_Sum: 4 | PMID26450961_Sum: 12 | PMID15501831_Sum: 1 | PMID15598749_T_leukemia_cell_line_0: 1 | PMID16615898_Sum: 2 | MS_Placenta_Sum: 2 | MS_Brain_Sum: 5 | MS_Liver_Sum: 2 | MS_Kidney_Sum: 1 | MTS_Mean: 0.92865 | hela_subcell_location_Mitochondrion: 1 | YeastMitoEvidenceGFP: 1 | …	Characterised; MitoCore; APEX (matrix) [PMID:23371551]		MSeqDR	Known mitochondrial
ENSG00000106554	CHCHD3	ENSG00000106554	CHCHD3	coiled-coil-helix-coiled-coil-helix domain containing 3	MitoCarta3.0	literature, APEX_IMS, APEX_matrix, GFP, yeast mito homolog, induction, coexpression++, MS/MS++	MIM	Mitochondria (Supported)		ENSG00000006744	ELAC2	elaC ribonuclease Z 2	PMID28435121_hESCs: 1 | PMID17705834_embryonic_stem_cell_line_0: 1 | PMID23956156_INS.1Beta_cell_line__0: 1 | PMID18348319_heart_0: 1 | PMID19700791_liver_0: 1 | PMID24708184_Sum: 4 | PMID26450961_Sum: 5 | PMID23971408_neuroblastoma_.SH.SY5Y._cell_line_0: 1 | MS_Brain_Sum: 3 | MS_Skeletal_Muscle_Sum: 1 | MS_Liver_Sum: 1 | MS_Heart_Sum: 1 | MTS_Mean: 0.90098125 | hela_subcell_location_Mitochondrio…	OMIM:605367; APEX (matrix) [PMID:23371551]		MSeqDR	Known mitochondrial
ENSG00000115520	COQ10B	ENSG00000115520	COQ10B	coenzyme Q10B	MitoCarta3.0	GFP, targetP signal, yeast mito homolog+, Rickettsial homolog, mito protein domain+, MS/MS+	MIM	Cytosol (Approved)		ENSG00000134056	MRPS36	mitochondrial ribosomal protein S36	PMID12592411_heart_0: 1 | PMID14651853_Sum: 3 | PMID17519225_T_leukemia_cell_line_0: 1 | PMID17705834_embryonic_stem_cell_line_0: 1 | PMID23956156_INS.1Beta_cell_line__0: 1 | PMID18348319_heart_0: 1 | PMID19567276_skeletal_muscle_0: 1 | PMID24708184_Sum: 4 | PMID26450961_Sum: 14 | PMID16615898_Sum: 6 | MS_Placenta_Sum: 2 | MS_Brain_Sum: 7 | MS_Skeletal_Muscle_Sum: 2 | MS_Liver_Sum: 2 | MS_Kidney_…	Characterised; APEX (matrix) [PMID:23371551]		MSeqDR	Known mitochondrial
ENSG00000176715	ACSF3	ENSG00000176715	ACSF3	acyl-CoA synthetase family member 3	MitoCarta3.0	APEX_matrix, targetP signal+, Rickettsial homolog, mito protein domain, coexpression+, MS/MS++	Matrix			ENSG00000166855	CLPX	caseinolytic mitochondrial matrix peptidase chaperone subunit	PMID28435121_hESCs: 1 | PMID16415296_unknown_0: 1 | PMID17519225_T_leukemia_cell_line_0: 1 | PMID17705834_embryonic_stem_cell_line_0: 1 | PMID23956156_INS.1Beta_cell_line__0: 1 | PMID18348319_heart_0: 1 | PMID19567276_skeletal_muscle_0: 1 | PMID19700791_liver_0: 1 | PMID24708184_Sum: 4 | PMID26450961_Sum: 14 | PMID12865426_liver_0: 1 | PMID15598749_T_leukemia_cell_line_0: 1 | PMID16582907_liver_0…	Characterised; APEX (matrix) [PMID:23371551]		MSeqDR	Known mitochondrial
ENSG00000004142	POLDIP2	ENSG00000004142	POLDIP2	DNA polymerase delta interacting protein 2	MitoCarta3.0	literature, APEX_matrix, targetP signal+, induction, coexpression++, MS/MS++	Matrix	Mitochondria (Approved)		ENSG00000106028	SSBP1	single-stranded DNA binding protein 1, mitochondrial	PMID28435121_hESCs: 1 | PMID12592411_heart_0: 1 | PMID14651853_Sum: 1 | PMID15253431_Sum: 1 | PMID16415296_unknown_0: 1 | PMID17519225_T_leukemia_cell_line_0: 1 | PMID17705834_embryonic_stem_cell_line_0: 1 | PMID23956156_INS.1Beta_cell_line__0: 1 | PMID18348319_heart_0: 1 | PMID19567276_skeletal_muscle_0: 1 | PMID19700791_liver_0: 1 | PMID24708184_Sum: 4 | PMID26450961_Sum: 14 | PMID12601808_plac…	Characterised; APEX (matrix) [PMID:23371551]		MSeqDR	Known mitochondrial
ENSG00000183048	SLC25A10	ENSG00000183048	SLC25A10	solute carrier family 25 member 10	MitoCarta3.0	literature, yeast mito homolog+, mito protein domain+, coexpression, MS/MS++	MIM	Mitochondria (Supported)		ENSG00000102763	VWA8	von Willebrand factor A domain containing 8	PMID28435121_hESCs: 1 | PMID14651853_Sum: 2 | PMID17519225_T_leukemia_cell_line_0: 1 | PMID23956156_INS.1Beta_cell_line__0: 1 | PMID19567276_skeletal_muscle_0: 1 | PMID19700791_liver_0: 1 | PMID24708184_Sum: 3 | PMID26450961_Sum: 14 | PMID15598749_T_leukemia_cell_line_0: 1 | PMID16615898_Sum: 3 | PMID16615899_liver_0: 1 | MS_Placenta_Sum: 1 | MS_Brain_Sum: 5 | MS_Skeletal_Muscle_Sum: 2 | MS_Liver…	Characterization of the novel protein KIAA0564 (Von Willebrand Domain-containing Protein 8) [PMID:28414126]; OMIM:617509; APEX (matrix) [PMID:23371551]		MSeqDR	Known mitochondrial
ENSG00000004864	SLC25A13	ENSG00000004864	SLC25A13	solute carrier family 25 member 13	MitoCarta3.0	literature, yeast mito homolog+, mito protein domain+, coexpression, MS/MS++	MIM	Mitochondria (Supported)		ENSG00000166902	MRPL16	mitochondrial ribosomal protein L16	PMID28435121_hESCs: 1 | PMID17519225_T_leukemia_cell_line_0: 1 | PMID23956156_INS.1Beta_cell_line__0: 1 | PMID19567276_skeletal_muscle_0: 1 | PMID24708184_Sum: 4 | PMID26450961_Sum: 13 | PMID23971408_neuroblastoma_.SH.SY5Y._cell_line_0: 1 | PMID26217684_brain_0: 1 | MS_Placenta_Sum: 1 | MS_Brain_Sum: 6 | MS_Skeletal_Muscle_Sum: 2 | MS_Liver_Sum: 1 | MS_Kidney_Sum: 1 | MS_Heart_Sum: 1 | MTS_Mean: …	Characterised		MSeqDR	Known mitochondrial
ENSG00000067992	PDK3	ENSG00000067992	PDK3	pyruvate dehydrogenase kinase 3	MitoCarta3.0	literature, APEX_matrix, targetP signal, yeast mito homolog+, mito protein domain+, MS/MS++	Matrix	Mitochondria (Supported)		ENSG00000175581	MRPL48	mitochondrial ribosomal protein L48	PMID28435121_hESCs: 1 | PMID17519225_T_leukemia_cell_line_0: 1 | PMID23956156_INS.1Beta_cell_line__0: 1 | PMID18348319_heart_0: 1 | PMID19567276_skeletal_muscle_0: 1 | PMID24708184_Sum: 4 | PMID26450961_Sum: 14 | PMID23971408_neuroblastoma_.SH.SY5Y._cell_line_0: 1 | MS_Placenta_Sum: 1 | MS_Brain_Sum: 5 | MS_Skeletal_Muscle_Sum: 2 | MS_Liver_Sum: 1 | MS_Kidney_Sum: 1 | MS_Heart_Sum: 2 | MTS_Mean: …	Characterised; APEX (matrix) [PMID:23371551]		MSeqDR	Known mitochondrial
ENSG00000151376	ME3	ENSG00000151376	ME3	malic enzyme 3	MitoCarta3.0	literature, yeast mito homolog+, Rickettsial homolog, mito protein domain, coexpression, MS/MS++	Matrix			ENSG00000198886	MT-ND4	mitochondrially encoded NADH dehydrogenase 4	PMID12592411_heart_0: 1 | PMID15253431_Sum: 1 | PMID17705834_embryonic_stem_cell_line_0: 1 | PMID18348319_heart_0: 1 | PMID19567276_skeletal_muscle_0: 1 | PMID24708184_Sum: 1 | PMID26450961_Sum: 14 | PMID26217684_brain_0: 1 | MS_Placenta_Sum: 1 | MS_Brain_Sum: 5 | MS_Skeletal_Muscle_Sum: 2 | MS_Liver_Sum: 1 | MS_Kidney_Sum: 1 | MS_Heart_Sum: 4 | MTS_Mean: 0.25645625 | hela_subcell_location_Mitoch…	Characterised; MitoCore; APEX (matrix) [PMID:23371551]; APEX (IMS) [PMID:25002142]		MSeqDR	Known mitochondrial
ENSG00000082515	MRPL22	ENSG00000082515	MRPL22	mitochondrial ribosomal protein L22	MitoCarta3.0	literature, APEX_matrix, targetP signal, yeast mito homolog++, Rickettsial homolog, mito protein domain, MS/MS++	Matrix	Mitochondria (Approved)		ENSG00000125871	MGME1	mitochondrial genome maintenance exonuclease 1	PMID28435121_hESCs: 1 | PMID17519225_T_leukemia_cell_line_0: 1 | PMID23956156_INS.1Beta_cell_line__0: 1 | PMID24708184_Sum: 3 | PMID26450961_Sum: 2 | PMID15598749_T_leukemia_cell_line_0: 1 | MS_Placenta_Sum: 1 | MS_Brain_Sum: 2 | MTS_Mean: 0.86554375 | hela_subcell_location_Mitochondrion: 1 | HPA_Mitochondria: 1 | MammalMitoEvidenceGFP: 1 | compartments_knowledge_difference: 2 | Comm_Mito_Ratio: …	Characterised; APEX (matrix) [PMID:23371551]		MSeqDR	Known mitochondrial
ENSG00000182054	IDH2	ENSG00000182054	IDH2	isocitrate dehydrogenase (NADP(+)) 2	MitoCarta3.0	literature, APEX_matrix, targetP signal+, Rickettsial homolog, mito protein domain, induction, coexpression, MS/MS++	Matrix	Mitochondria (Supported)		ENSG00000004142	POLDIP2	polymerase (DNA-directed), delta interacting protein 2	PMID28435121_hESCs: 1 | PMID14651853_Sum: 1 | PMID17519225_T_leukemia_cell_line_0: 1 | PMID17705834_embryonic_stem_cell_line_0: 1 | PMID23956156_INS.1Beta_cell_line__0: 1 | PMID18348319_heart_0: 1 | PMID19567276_skeletal_muscle_0: 1 | PMID19700791_liver_0: 1 | PMID24708184_Sum: 4 | PMID26450961_Sum: 14 | PMID12652598_neuroblastoma_cell_line_IMR.32_0: 1 | PMID15598749_T_leukemia_cell_line_0: 1 | P…	OMIM:611519; APEX (matrix) [PMID:23371551]		MSeqDR	Known mitochondrial
ENSG00000105607	GCDH	ENSG00000105607	GCDH	glutaryl-CoA dehydrogenase	MitoCarta3.0	literature, APEX_matrix, targetP signal+, mito protein domain+, coexpression, MS/MS++	Matrix	Mitochondria (Supported)		ENSG00000119673	ACOT2	acyl-CoA thioesterase 2	PMID12592411_heart_0: 1 | PMID14651853_Sum: 1 | PMID15253431_Sum: 1 | PMID16415296_unknown_0: 1 | PMID17705834_embryonic_stem_cell_line_0: 1 | PMID23956156_INS.1Beta_cell_line__0: 1 | PMID18348319_heart_0: 1 | PMID19700791_liver_0: 1 | PMID24708184_Sum: 4 | PMID26450961_Sum: 14 | PMID11840540_liver_0: 1 | PMID16615898_Sum: 4 | PMID16615899_liver_0: 1 | PMID26217684_brain_0: 1 | MS_Placenta_Sum: 2…	Characterised; MitoCore;		MSeqDR	Known mitochondrial
ENSG00000136522	MRPL47	ENSG00000136522	MRPL47	mitochondrial ribosomal protein L47	MitoCarta3.0	literature, APEX_matrix, targetP signal+, yeast mito homolog++, mito protein domain, induction, coexpression	Matrix	Mitochondria (Supported)		ENSG00000103160	HSDL1	hydroxysteroid dehydrogenase like 1	PMID28435121_hESCs: 1 | PMID17519225_T_leukemia_cell_line_0: 1 | PMID17705834_embryonic_stem_cell_line_0: 1 | PMID23956156_INS.1Beta_cell_line__0: 1 | PMID18348319_heart_0: 1 | PMID19567276_skeletal_muscle_0: 1 | PMID24708184_Sum: 4 | PMID26450961_Sum: 10 | PMID15501831_Sum: 1 | PMID23971408_neuroblastoma_.SH.SY5Y._cell_line_0: 1 | PMID26217684_brain_0: 1 | MS_Placenta_Sum: 1 | MS_Brain_Sum: 6 | …	APEX (OMM) [PMID:28441135]		MSeqDR	Known mitochondrial
ENSG00000138777	PPA2	ENSG00000138777	PPA2	inorganic pyrophosphatase 2	MitoCarta3.0	literature, APEX_matrix, targetP signal+, Rickettsial homolog, mito protein domain, coexpression, MS/MS++	Matrix	Mitochondria (Approved)		ENSG00000117305	HMGCL	3-hydroxymethyl-3-methylglutaryl-CoA lyase	PMID28435121_hESCs: 1 | PMID12592411_heart_0: 1 | PMID14651853_Sum: 3 | PMID16415296_unknown_0: 1 | PMID23956156_INS.1Beta_cell_line__0: 1 | PMID18348319_heart_0: 1 | PMID19567276_skeletal_muscle_0: 1 | PMID19700791_liver_0: 1 | PMID24708184_Sum: 4 | PMID26450961_Sum: 14 | PMID12865426_liver_0: 1 | PMID15507458_liver_0: 1 | PMID16615898_Sum: 3 | PMID16615899_liver_0: 1 | PMID26217684_brain_0: 1 |…	Characterised; MitoCore; APEX (matrix) [PMID:23371551]		MSeqDR	Known mitochondrial
ENSG00000143436	MRPL9	ENSG00000143436	MRPL9	mitochondrial ribosomal protein L9	MitoCarta3.0	literature, APEX_matrix, targetP signal, Rickettsial homolog, mito protein domain, induction, coexpression+, MS/MS	Matrix	Mitochondria (Supported)		ENSG00000116459	ATP5PB	ATP synthase, H+ transporting, mitochondrial Fo complex, subunit B1	PMID28435121_hESCs: 1 | PMID12592411_heart_0: 1 | PMID14651853_Sum: 4 | PMID15253431_Sum: 2 | PMID16415296_unknown_0: 1 | PMID17519225_T_leukemia_cell_line_0: 1 | PMID17705834_embryonic_stem_cell_line_0: 1 | PMID23956156_INS.1Beta_cell_line__0: 1 | PMID18348319_heart_0: 1 | PMID19567276_skeletal_muscle_0: 1 | PMID19700791_liver_0: 1 | PMID24708184_Sum: 4 | PMID26450961_Sum: 14 | PMID12210211_Sum:…	Characterised; MitoCore; APEX (matrix) [PMID:23371551]		MSeqDR	Known mitochondrial
ENSG00000250479	CHCHD10	ENSG00000250479	CHCHD10	coiled-coil-helix-coiled-coil-helix domain containing 10	MitoCarta3.0	literature, targetP signal, yeast mito homolog+, mito protein domain, induction, coexpression++	IMS	Mitochondria (Supported)		ENSG00000050426	LETMD1	LETM1 domain containing 1	PMID17705834_embryonic_stem_cell_line_0: 1 | PMID23956156_INS.1Beta_cell_line__0: 1 | PMID19700791_liver_0: 1 | PMID24708184_Sum: 4 | PMID26450961_Sum: 11 | MS_Placenta_Sum: 1 | MS_Brain_Sum: 5 | MS_Liver_Sum: 2 | MS_Kidney_Sum: 1 | MTS_Mean: 0.92041875 | hela_subcell_location_Mitochondrion: 1 | MammalMitoEvidenceGFP: 1 | compartments_knowledge_difference: 1.6 |	OMM; Associated/Apoptosis; HCCR-1, a novel oncogene, encodes a mitochondrial outer membrane protein and suppresses the UVC-induced apoptosis [PMID:18045496] (2007); LETMD1 Regulates Phagocytosis and Inflammatory Responses to Lipopolysaccharide via Reactive Oxygen Species Generation and NF-κB Activation in Macrophages [PMID:31980577] (2020)		MSeqDR	Known mitochondrial
ENSG00000116874	WARS2	ENSG00000116874	WARS2	tryptophanyl tRNA synthetase 2, mitochondrial	MitoCarta3.0	literature, APEX_matrix, targetP signal, yeast mito homolog++, Rickettsial homolog, mito protein domain, coexpression, MS/MS	Matrix	Mitochondria (Supported)		ENSG00000105379	ETFB	electron-transfer-flavoprotein, beta polypeptide	PMID28435121_hESCs: 1 | PMID12592411_heart_0: 1 | PMID14651853_Sum: 4 | PMID15253431_Sum: 1 | PMID16415296_unknown_0: 1 | PMID17519225_T_leukemia_cell_line_0: 1 | PMID17705834_embryonic_stem_cell_line_0: 1 | PMID23956156_INS.1Beta_cell_line__0: 1 | PMID18348319_heart_0: 1 | PMID19567276_skeletal_muscle_0: 1 | PMID19700791_liver_0: 1 | PMID24708184_Sum: 4 | PMID26450961_Sum: 14 | PMID12601808_plac…	OMIM:130410; APEX (matrix) [PMID:23371551]		MSeqDR	Known mitochondrial
ENSG00000125454	SLC25A19	ENSG00000125454	SLC25A19	solute carrier family 25 member 19	MitoCarta3.0	literature, yeast mito homolog++, mito protein domain+, induction, coexpression, MS/MS	MIM			ENSG00000131143	COX4I1	cytochrome c oxidase subunit IV isoform 1	PMID28435121_hESCs: 1 | PMID12592411_heart_0: 1 | PMID14651853_Sum: 4 | PMID15253431_Sum: 1 | PMID16415296_unknown_0: 1 | PMID17519225_T_leukemia_cell_line_0: 1 | PMID17705834_embryonic_stem_cell_line_0: 1 | PMID23956156_INS.1Beta_cell_line__0: 1 | PMID18348319_heart_0: 1 | PMID19567276_skeletal_muscle_0: 1 | PMID19700791_liver_0: 1 | PMID24708184_Sum: 4 | PMID26450961_Sum: 14 | PMID12210211_Sum:…	Characterised; MitoCore; APEX (matrix) [PMID:23371551]; APEX (IMS) [PMID:25002142]; APEX (OMM) [PMID:28441135]		MSeqDR	Known mitochondrial
ENSG00000145439	CBR4	ENSG00000145439	CBR4	carbonyl reductase 4	MitoCarta3.0	literature, APEX_matrix, Rickettsial homolog, mito protein domain, induction, coexpression+, MS/MS++	Matrix			ENSG00000155906	RMND1	required for meiotic nuclear division 1 homolog	PMID28435121_hESCs: 1 | PMID17705834_embryonic_stem_cell_line_0: 1 | PMID23956156_INS.1Beta_cell_line__0: 1 | PMID18348319_heart_0: 1 | PMID19700791_liver_0: 1 | PMID24708184_Sum: 3 | PMID26450961_Sum: 10 | PMID16582907_liver_0: 1 | PMID23971408_neuroblastoma_.SH.SY5Y._cell_line_0: 1 | MS_Placenta_Sum: 1 | MS_Brain_Sum: 4 | MS_Liver_Sum: 2 | MS_Heart_Sum: 1 | MTS_Mean: 0.8062625 | hela_subcell_lo…	OMIM:614917		MSeqDR	Known mitochondrial
ENSG00000183172	SMDT1	ENSG00000183172	SMDT1	single-pass membrane protein with aspartate rich tail 1	MitoCarta3.0	literature, targetP signal, mito protein domain+, induction, coexpression+, MS/MS	MIM	Mitochondria (Supported)		ENSG00000244005	NFS1	NFS1 cysteine desulfurase	PMID28435121_hESCs: 1 | PMID15253431_Sum: 1 | PMID17519225_T_leukemia_cell_line_0: 1 | PMID17705834_embryonic_stem_cell_line_0: 1 | PMID18348319_heart_0: 1 | PMID19567276_skeletal_muscle_0: 1 | PMID24708184_Sum: 4 | PMID26450961_Sum: 14 | PMID16615898_Sum: 1 | MS_Placenta_Sum: 1 | MS_Brain_Sum: 5 | MS_Skeletal_Muscle_Sum: 2 | MS_Liver_Sum: 1 | MS_Kidney_Sum: 1 | MS_Heart_Sum: 4 | MTS_Mean: 0.6481…	OMIM:603485; APEX (matrix) [PMID:23371551]		MSeqDR	Known mitochondrial
ENSG00000063854	HAGH	ENSG00000063854	HAGH	hydroxyacylglutathione hydrolase	MitoCarta3.0	literature, APEX_matrix, targetP signal+, mito protein domain, induction, coexpression, MS/MS++	Matrix			ENSG00000165283	STOML2	stomatin (EPB72)-like 2	PMID28435121_hESCs: 1 | PMID12592411_heart_0: 1 | PMID14651853_Sum: 1 | PMID15253431_Sum: 2 | PMID16415296_unknown_0: 1 | PMID17519225_T_leukemia_cell_line_0: 1 | PMID17705834_embryonic_stem_cell_line_0: 1 | PMID23956156_INS.1Beta_cell_line__0: 1 | PMID18348319_heart_0: 1 | PMID19567276_skeletal_muscle_0: 1 | PMID19700791_liver_0: 1 | PMID24708184_Sum: 4 | PMID26450961_Sum: 14 | PMID12652598_neur…	Characterised; APEX (matrix) [PMID:23371551]		MSeqDR	Known mitochondrial
ENSG00000161281	COX7A1	ENSG00000161281	COX7A1	cytochrome c oxidase subunit 7A1	MitoCarta3.0	literature, targetP signal, mito protein domain+, induction, coexpression, MS/MS+	MIM			ENSG00000114023	FAM162A	family with sequence similarity 162, member A	PMID28435121_hESCs: 1 | PMID12592411_heart_0: 1 | PMID17519225_T_leukemia_cell_line_0: 1 | PMID17705834_embryonic_stem_cell_line_0: 1 | PMID23956156_INS.1Beta_cell_line__0: 1 | PMID18348319_heart_0: 1 | PMID19567276_skeletal_muscle_0: 1 | PMID19700791_liver_0: 1 | PMID24708184_Sum: 4 | PMID26450961_Sum: 14 | PMID16615898_Sum: 4 | PMID23971408_neuroblastoma_.SH.SY5Y._cell_line_0: 1 | MS_Placenta_S…	Identification of the hypoxia-inducible factor 1 alpha-responsive HGTD-P gene as a mediator in the mitochondrial apoptotic pathway [PMID:15082785]; APEX (matrix) [PMID:23371551]; APEX (IMS) [PMID:25002142]; Aka HGTD-P		#N/A	Known mitochondrial
ENSG00000148824	MTG1	ENSG00000148824	MTG1	mitochondrial ribosome associated GTPase 1	MitoCarta3.0	literature, APEX_matrix, targetP signal, yeast mito homolog++, Rickettsial homolog, mito protein domain, coexpression+, MS/MS	Matrix	Mitochondria (Supported)		ENSG00000126858	RHOT1	ras homolog family member T1	PMID28435121_hESCs: 1 | PMID14651853_Sum: 1 | PMID17705834_embryonic_stem_cell_line_0: 1 | PMID23956156_INS.1Beta_cell_line__0: 1 | PMID18348319_heart_0: 1 | PMID19567276_skeletal_muscle_0: 1 | PMID19700791_liver_0: 1 | PMID24708184_Sum: 4 | PMID26450961_Sum: 14 | PMID23971408_neuroblastoma_.SH.SY5Y._cell_line_0: 1 | MS_Placenta_Sum: 1 | MS_Brain_Sum: 6 | MS_Skeletal_Muscle_Sum: 2 | MS_Liver_Sum:…	Characterised; APEX (OMM) [PMID:28441135]		MSeqDR	Known mitochondrial
ENSG00000178449	COX14	ENSG00000178449	COX14	cytochrome c oxidase assembly factor COX14	MitoCarta3.0	literature, GFP, mito protein domain+, induction, coexpression++, MS/MS+	MIM	Mitochondria (Supported)		ENSG00000008311	AASS	aminoadipate-semialdehyde synthase	PMID28435121_hESCs: 1 | PMID14651853_Sum: 2 | PMID16415296_unknown_0: 1 | PMID19700791_liver_0: 1 | PMID26450961_Sum: 11 | PMID16615898_Sum: 2 | PMID16615899_liver_0: 1 | MS_Placenta_Sum: 1 | MS_Brain_Sum: 3 | MS_Liver_Sum: 5 | MS_Kidney_Sum: 3 | MTS_Mean: 0.87704375 | HPA_Mitochondria: 1 | HPA_NonMitochondria: 1 | compartments_knowledge_difference: 2.6 | Comm_Mito_Ratio: 0.95 |	Characterised; MitoCore; APEX (matrix) [PMID:23371551]		MSeqDR	Known mitochondrial
ENSG00000184752	NDUFA12	ENSG00000184752	NDUFA12	NADH:ubiquinone oxidoreductase subunit A12	MitoCarta3.0	literature, APEX_matrix, Rickettsial homolog, coexpression++, MS/MS++	MIM	Mitochondria (Supported)		ENSG00000126267	COX6B1	cytochrome c oxidase subunit VIb polypeptide 1 (ubiquitous)	PMID28435121_hESCs: 1 | PMID12592411_heart_0: 1 | PMID14651853_Sum: 4 | PMID15253431_Sum: 2 | PMID17705834_embryonic_stem_cell_line_0: 1 | PMID23956156_INS.1Beta_cell_line__0: 1 | PMID18348319_heart_0: 1 | PMID19567276_skeletal_muscle_0: 1 | PMID19700791_liver_0: 1 | PMID24708184_Sum: 4 | PMID26450961_Sum: 14 | PMID12601808_placenta_0: 1 | PMID12652598_neuroblastoma_cell_line_IMR.32_0: 1 | PMID12…	Characterised; MitoCore; APEX (IMS) [PMID:25002142]		MSeqDR	Known mitochondrial
ENSG00000182180	MRPS16	ENSG00000182180	MRPS16	mitochondrial ribosomal protein S16	MitoCarta3.0	literature, APEX_matrix, targetP signal, yeast mito homolog++, Rickettsial homolog, mito protein domain, MS/MS+	Matrix	Cytosol;Mitochondria (Supported)		ENSG00000148187	MRRF	mitochondrial ribosome recycling factor	PMID17705834_embryonic_stem_cell_line_0: 1 | PMID18348319_heart_0: 1 | PMID19567276_skeletal_muscle_0: 1 | PMID24708184_Sum: 4 | PMID26450961_Sum: 14 | PMID26217684_brain_0: 1 | MS_Placenta_Sum: 1 | MS_Brain_Sum: 6 | MS_Skeletal_Muscle_Sum: 2 | MS_Liver_Sum: 1 | MS_Kidney_Sum: 1 | MS_Heart_Sum: 2 | MTS_Mean: 0.84361875 | hela_subcell_location_Mitochondrion: 1 | HPA_NonMitochondria: 1 | Rickettsia…	Characterised; APEX (matrix) [PMID:23371551]		MSeqDR	Known mitochondrial
ENSG00000120832	MTERF2	ENSG00000120832	MTERF2	mitochondrial transcription termination factor 2	MitoCarta3.0	literature, APEX_matrix, targetP signal+, mito protein domain+, induction, coexpression, MS/MS	Matrix			ENSG00000106049	HIBADH	3-hydroxyisobutyrate dehydrogenase	PMID12592411_heart_0: 1 | PMID14651853_Sum: 4 | PMID15253431_Sum: 1 | PMID16415296_unknown_0: 1 | PMID17519225_T_leukemia_cell_line_0: 1 | PMID17705834_embryonic_stem_cell_line_0: 1 | PMID23956156_INS.1Beta_cell_line__0: 1 | PMID18348319_heart_0: 1 | PMID19567276_skeletal_muscle_0: 1 | PMID19700791_liver_0: 1 | PMID24708184_Sum: 4 | PMID26450961_Sum: 14 | PMID11840540_liver_0: 1 | PMID12601808_pl…	Characterised; MitoCore; APEX (matrix) [PMID:23371551]		MSeqDR	Known mitochondrial
ENSG00000205707	ETFRF1	ENSG00000205707	ETFRF1	electron transfer flavoprotein regulatory factor 1	MitoCarta3.0	mito protein domain+, induction, coexpression, MS/MS++	Matrix			ENSG00000138796	HADH	hydroxyacyl-CoA dehydrogenase	PMID28435121_hESCs: 1 | PMID12592411_heart_0: 1 | PMID14651853_Sum: 3 | PMID15253431_Sum: 2 | PMID16415296_unknown_0: 1 | PMID17519225_T_leukemia_cell_line_0: 1 | PMID17705834_embryonic_stem_cell_line_0: 1 | PMID23956156_INS.1Beta_cell_line__0: 1 | PMID18348319_heart_0: 1 | PMID19567276_skeletal_muscle_0: 1 | PMID19700791_liver_0: 1 | PMID24708184_Sum: 4 | PMID26450961_Sum: 14 | PMID12652598_neur…	Characterised; MitoCore; APEX (matrix) [PMID:23371551]		MSeqDR	Known mitochondrial
ENSG00000115159	GPD2	ENSG00000115159	GPD2	glycerol-3-phosphate dehydrogenase 2	MitoCarta3.0	literature, APEX_IMS, yeast mito homolog++, mito protein domain, coexpression, MS/MS++	MIM			ENSG00000162396	PARS2	prolyl-tRNA synthetase 2, mitochondrial (putative)	PMID28435121_hESCs: 1 | PMID23956156_INS.1Beta_cell_line__0: 1 | PMID19700791_liver_0: 1 | PMID26450961_Sum: 3 | PMID26217684_brain_0: 1 | MS_Brain_Sum: 1 | MS_Liver_Sum: 1 | MTS_Mean: 0.8892375 | HPA_NonMitochondria: 1 | MammalMitoEvidenceGFP: 1 | Rickettsia_Homolog: 1 | compartments_knowledge_difference: 2.2 | Cluh_Enrichment: 1 | Comm_Mito_Ratio: 0.571 |	Characterised; APEX (matrix) [PMID:23371551]		MSeqDR	Known mitochondrial
ENSG00000130414	NDUFA10	ENSG00000130414	NDUFA10	NADH:ubiquinone oxidoreductase subunit A10	MitoCarta3.0	literature, targetP signal, mito protein domain, coexpression++, MS/MS++	MIM	Mitochondria (Supported)		ENSG00000166260	COX11	COX11 cytochrome c oxidase copper chaperone	PMID17705834_embryonic_stem_cell_line_0: 1 | PMID18348319_heart_0: 1 | PMID19567276_skeletal_muscle_0: 1 | PMID26450961_Sum: 6 | MS_Placenta_Sum: 1 | MS_Brain_Sum: 2 | MS_Skeletal_Muscle_Sum: 2 | MS_Heart_Sum: 1 | MTS_Mean: 0.539825 | hela_subcell_location_Mitochondrion: 1 | YeastMitoEvidenceGFP: 1 | Rickettsia_Homolog: 1 | compartments_knowledge_difference: 1.8 | Cluh_Enrichment: 1 | Comm_Mito_R…	Characterised; APEX (IMS) [PMID:25002142]		MSeqDR	Known mitochondrial
ENSG00000151366	NDUFC2	ENSG00000151366	NDUFC2	NADH:ubiquinone oxidoreductase subunit C2	MitoCarta3.0	literature, APEX_IMS, mito protein domain+, coexpression++, MS/MS++	MIM	Mitochondria (Supported)		ENSG00000160703	NLRX1	NLR family member X1	PMID28435121_hESCs: 1 | PMID12592411_heart_0: 1 | PMID23956156_INS.1Beta_cell_line__0: 1 | PMID18348319_heart_0: 1 | PMID19567276_skeletal_muscle_0: 1 | PMID19700791_liver_0: 1 | PMID24708184_Sum: 1 | PMID26450961_Sum: 14 | PMID26217684_brain_0: 1 | MS_Placenta_Sum: 1 | MS_Brain_Sum: 4 | MS_Skeletal_Muscle_Sum: 2 | MS_Liver_Sum: 2 | MS_Kidney_Sum: 1 | MS_Heart_Sum: 3 | MTS_Mean: 0.53203125 | HPA_…	OMIM:611947; APEX (matrix) [PMID:23371551]		MSeqDR	Known mitochondrial
ENSG00000119705	SLIRP	ENSG00000119705	SLIRP	SRA stem-loop interacting RNA binding protein	MitoCarta3.0	literature, APEX_matrix, GFP, targetP signal+, mito protein domain, induction, coexpression, MS/MS++	Matrix	Mitochondria (Supported)		ENSG00000111775	COX6A1	cytochrome c oxidase subunit VIa polypeptide 1	PMID28435121_hESCs: 1 | PMID14651853_Sum: 3 | PMID17519225_T_leukemia_cell_line_0: 1 | PMID17705834_embryonic_stem_cell_line_0: 1 | PMID23956156_INS.1Beta_cell_line__0: 1 | PMID18348319_heart_0: 1 | PMID24708184_Sum: 2 | PMID26450961_Sum: 14 | PMID16615898_Sum: 5 | PMID16674101_Sum: 2 | PMID17000643_Sum: 1 | PMID21189371_mammary_gland_0: 1 | PMID26217684_brain_0: 1 | MS_Placenta_Sum: 2 | MS_Brain…	Characterised; MitoCore;		MSeqDR	Known mitochondrial
ENSG00000075336	TIMM21	ENSG00000198899	MT-ATP6	ATP synthase F0 subunit 6	MitoCarta3.0	literature, yeast mito homolog++, Rickettsial homolog, mito protein domain+, MS/MS+	MIM			ENSG00000197345	MRPL21	mitochondrial ribosomal protein L21	PMID28435121_hESCs: 1 | PMID17519225_T_leukemia_cell_line_0: 1 | PMID17705834_embryonic_stem_cell_line_0: 1 | PMID19567276_skeletal_muscle_0: 1 | PMID24708184_Sum: 4 | PMID26450961_Sum: 14 | MS_Placenta_Sum: 1 | MS_Brain_Sum: 5 | MS_Skeletal_Muscle_Sum: 2 | MS_Liver_Sum: 1 | MS_Kidney_Sum: 1 | MS_Heart_Sum: 1 | MTS_Mean: 0.53619375 | hela_subcell_location_Mitochondrion: 1 | HPA_Mitochondria: 1 | …	Characterised; APEX (matrix) [PMID:23371551]		MSeqDR	Known mitochondrial
ENSG00000119421	NDUFA8	ENSG00000198712	MT-CO2	cytochrome c oxidase subunit II	MitoCarta3.0	literature, APEX_IMS, APEX_matrix, yeast mito homolog++, Rickettsial homolog, mito protein domain+, MS/MS+	MIM			ENSG00000078668	VDAC3	voltage-dependent anion channel 3	PMID28435121_hESCs: 1 | PMID12592411_heart_0: 1 | PMID15253431_Sum: 2 | PMID16415296_unknown_0: 1 | PMID17519225_T_leukemia_cell_line_0: 1 | PMID17705834_embryonic_stem_cell_line_0: 1 | PMID23956156_INS.1Beta_cell_line__0: 1 | PMID18348319_heart_0: 1 | PMID19567276_skeletal_muscle_0: 1 | PMID19700791_liver_0: 1 | PMID24708184_Sum: 4 | PMID26450961_Sum: 14 | PMID15501831_Sum: 1 | PMID15598749_T_le…	OMIM:610029; APEX (OMM) [PMID:28441135]		MSeqDR	Known mitochondrial
ENSG00000115419	GLS	ENSG00000075336	TIMM21	translocase of inner mitochondrial membrane 21	MitoCarta3.0	APEX_IMS, GFP, yeast mito homolog++, mito protein domain+, coexpression, MS/MS	MIM			ENSG00000171109	MFN1	mitofusin 1	PMID23956156_INS.1Beta_cell_line__0: 1 | PMID18348319_heart_0: 1 | PMID24708184_Sum: 4 | PMID26450961_Sum: 10 | PMID23971408_neuroblastoma_.SH.SY5Y._cell_line_0: 1 | PMID26217684_brain_0: 1 | MS_Placenta_Sum: 1 | MS_Brain_Sum: 5 | MS_Skeletal_Muscle_Sum: 1 | MS_Kidney_Sum: 1 | MS_Heart_Sum: 1 | MTS_Mean: 0.07063125 | hela_subcell_location_Mitochondrion: 1 | HPA_Mitochondria: 1 | compartments_know…	OMIM:608506; APEX (OMM) [PMID:28441135]		MSeqDR	Known mitochondrial
ENSG00000147123	NDUFB11	ENSG00000119421	NDUFA8	NADH:ubiquinone oxidoreductase subunit A8	MitoCarta3.0	literature, APEX_IMS, mito protein domain, induction, coexpression++, MS/MS++	MIM	Mitochondria (Supported)		ENSG00000075239	ACAT1	acetyl-CoA acetyltransferase 1	PMID28435121_hESCs: 1 | MONOS_Homolog: 1 | PMID12592411_heart_0: 1 | PMID14651853_Sum: 4 | PMID15253431_Sum: 2 | PMID16415296_unknown_0: 1 | PMID17519225_T_leukemia_cell_line_0: 1 | PMID17705834_embryonic_stem_cell_line_0: 1 | PMID18348319_heart_0: 1 | PMID19567276_skeletal_muscle_0: 1 | PMID19700791_liver_0: 1 | PMID24708184_Sum: 4 | PMID26450961_Sum: 14 | PMID11840540_liver_0: 1 | PMID12652598_…	Characterised; MitoCore; APEX (matrix) [PMID:23371551]		MSeqDR	Known mitochondrial
ENSG00000181192	DHTKD1	ENSG00000115419	GLS	glutaminase	MitoCarta3.0	literature, APEX_matrix, targetP signal+, Rickettsial homolog, mito protein domain+, MS/MS++	MIM	Mitochondria (Supported)		ENSG00000115317	HTRA2	HtrA serine peptidase 2	PMID17519225_T_leukemia_cell_line_0: 1 | PMID17705834_embryonic_stem_cell_line_0: 1 | PMID23956156_INS.1Beta_cell_line__0: 1 | PMID18348319_heart_0: 1 | PMID19567276_skeletal_muscle_0: 1 | PMID19700791_liver_0: 1 | PMID24708184_Sum: 4 | PMID26450961_Sum: 13 | PMID12652598_neuroblastoma_cell_line_IMR.32_0: 1 | PMID15986334_immortalized_lymphoblastoid_cell_line_0: 1 | PMID23971408_neuroblastoma_.SH…	Characterised; APEX (IMS) [PMID:25002142]		MSeqDR	Known mitochondrial
ENSG00000115042	FAHD2A	ENSG00000147123	NDUFB11	NADH:ubiquinone oxidoreductase subunit B11	MitoCarta3.0	literature, APEX_IMS, APEX_matrix, targetP signal+, coexpression++, MS/MS++	MIM	Mitochondria (Approved)		ENSG00000181873	IBA57	IBA57 homolog, iron-sulfur cluster assembly	PMID28435121_hESCs: 1 | PMID17705834_embryonic_stem_cell_line_0: 1 | PMID23956156_INS.1Beta_cell_line__0: 1 | PMID18348319_heart_0: 1 | PMID19567276_skeletal_muscle_0: 1 | PMID19700791_liver_0: 1 | PMID24708184_Sum: 1 | PMID26450961_Sum: 13 | PMID16582907_liver_0: 1 | PMID16615898_Sum: 1 | MS_Placenta_Sum: 1 | MS_Brain_Sum: 3 | MS_Skeletal_Muscle_Sum: 1 | MS_Liver_Sum: 3 | MS_Kidney_Sum: 1 | MS_H…	Characterised; APEX (matrix) [PMID:23371551]		MSeqDR	Known mitochondrial
ENSG00000204228	HSD17B8	ENSG00000181192	DHTKD1	dehydrogenase E1 and transketolase domain containing 1	MitoCarta3.0	APEX_matrix, targetP signal, yeast mito homolog+, Rickettsial homolog, mito protein domain+, MS/MS	Matrix	Mitochondria (Supported)		ENSG00000213619	NDUFS3	NADH dehydrogenase (ubiquinone) Fe-S protein 3, 30kDa (NADH-coenzyme Q reductase)	PMID28435121_hESCs: 1 | PMID12592411_heart_0: 1 | PMID14651853_Sum: 4 | PMID15253431_Sum: 2 | PMID17519225_T_leukemia_cell_line_0: 1 | PMID17705834_embryonic_stem_cell_line_0: 1 | PMID23956156_INS.1Beta_cell_line__0: 1 | PMID18348319_heart_0: 1 | PMID19567276_skeletal_muscle_0: 1 | PMID19700791_liver_0: 1 | PMID24708184_Sum: 4 | PMID26450961_Sum: 14 | PMID12210211_Sum: 1 | PMID12601808_placenta_0…	Characterised; MitoCore; APEX (matrix) [PMID:23371551]		MSeqDR	Known mitochondrial
ENSG00000137133	HINT2	ENSG00000115042	FAHD2A	fumarylacetoacetate hydrolase domain containing 2A	MitoCarta3.0	APEX_matrix, targetP signal, mito protein domain, induction, coexpression, MS/MS++	Matrix			ENSG00000113845	TIMMDC1	translocase of inner mitochondrial membrane domain containing 1	PMID28435121_hESCs: 1 | PMID17519225_T_leukemia_cell_line_0: 1 | PMID17705834_embryonic_stem_cell_line_0: 1 | PMID23956156_INS.1Beta_cell_line__0: 1 | PMID18348319_heart_0: 1 | PMID19567276_skeletal_muscle_0: 1 | PMID24708184_Sum: 4 | PMID26450961_Sum: 13 | PMID23971408_neuroblastoma_.SH.SY5Y._cell_line_0: 1 | PMID26217684_brain_0: 1 | MS_Placenta_Sum: 1 | MS_Brain_Sum: 6 | MS_Skeletal_Muscle_Sum…	Characterised; APEX (matrix) [PMID:23371551]; APEX (IMS) [PMID:25002142]		MSeqDR	Known mitochondrial
ENSG00000144029	MRPS5	ENSG00000204228	HSD17B8	hydroxysteroid 17-beta dehydrogenase 8	MitoCarta3.0	APEX_matrix, targetP signal+, Rickettsial homolog, mito protein domain, coexpression, MS/MS++	Matrix			ENSG00000100412	ACO2	aconitase 2, mitochondrial	PMID28435121_hESCs: 1 | PMID12592411_heart_0: 1 | PMID14651853_Sum: 4 | PMID15253431_Sum: 2 | PMID16415296_unknown_0: 1 | PMID17519225_T_leukemia_cell_line_0: 1 | PMID17705834_embryonic_stem_cell_line_0: 1 | PMID23956156_INS.1Beta_cell_line__0: 1 | PMID18348319_heart_0: 1 | PMID19567276_skeletal_muscle_0: 1 | PMID19700791_liver_0: 1 | PMID24708184_Sum: 4 | PMID26450961_Sum: 14 | PMID12601808_plac…	Characterised; MitoCore; APEX (matrix) [PMID:23371551]		MSeqDR	Known mitochondrial
ENSG00000204564	C6orf136	ENSG00000137133	HINT2	histidine triad nucleotide binding protein 2	MitoCarta3.0	APEX_matrix, targetP signal+, Rickettsial homolog, mito protein domain, coexpression, MS/MS++	Matrix	Mitochondria (Enhanced)		ENSG00000164951	PDP1	pyruvate dehyrogenase phosphatase catalytic subunit 1	PMID28435121_hESCs: 1 | PMID16415296_unknown_0: 1 | PMID23956156_INS.1Beta_cell_line__0: 1 | PMID19567276_skeletal_muscle_0: 1 | PMID24708184_Sum: 2 | PMID26450961_Sum: 10 | PMID26217684_brain_0: 1 | MS_Placenta_Sum: 1 | MS_Brain_Sum: 4 | MS_Skeletal_Muscle_Sum: 2 | MTS_Mean: 0.4329 | hela_subcell_location_Mitochondrion: 1 | HPA_Mitochondria: 1 | HPA_NonMitochondria: 1 | HPA_Cytoplasm: 1 | compar…	Characterised; APEX (matrix) [PMID:23371551]		MSeqDR	Known mitochondrial
ENSG00000176422	SPRYD4	ENSG00000144029	MRPS5	mitochondrial ribosomal protein S5	MitoCarta3.0	literature, APEX_matrix, yeast mito homolog++, Rickettsial homolog, mito protein domain, induction, coexpression, MS/MS	Matrix	Mitochondria (Supported)		ENSG00000140374	ETFA	electron-transfer-flavoprotein, alpha polypeptide	PMID28435121_hESCs: 1 | PMID12592411_heart_0: 1 | PMID14651853_Sum: 4 | PMID15253431_Sum: 2 | PMID16415296_unknown_0: 1 | PMID17519225_T_leukemia_cell_line_0: 1 | PMID17705834_embryonic_stem_cell_line_0: 1 | PMID23956156_INS.1Beta_cell_line__0: 1 | PMID18348319_heart_0: 1 | PMID19567276_skeletal_muscle_0: 1 | PMID19700791_liver_0: 1 | PMID24708184_Sum: 4 | PMID26450961_Sum: 14 | PMID11840540_live…	Characterised; APEX (matrix) [PMID:23371551]		MSeqDR	Known mitochondrial
ENSG00000175536	LIPT2	ENSG00000204564	C6orf136	chromosome 6 open reading frame 136	MitoCarta3.0	targetP signal, induction, coexpression++, MS/MS+	Matrix			ENSG00000171861	MRM3	RNA methyltransferase like 1	PMID17705834_embryonic_stem_cell_line_0: 1 | PMID23956156_INS.1Beta_cell_line__0: 1 | PMID24708184_Sum: 2 | PMID12652598_neuroblastoma_cell_line_IMR.32_0: 1 | MS_Brain_Sum: 1 | MTS_Mean: 0.8101875 | hela_subcell_location_Mitochondrion: 1 | HPA_Mitochondria: 1 | HPA_NonMitochondria: 1 | HPA_Cytoplasm: 1 | MammalMitoEvidenceGFP: 1 | compartments_knowledge_difference: 1 | Cluh_Enrichment: 1 | Comm_M…	Characterised; APEX (matrix) [PMID:23371551]		MSeqDR	Known mitochondrial
ENSG00000104325	DECR1	ENSG00000176422	SPRYD4	SPRY domain containing 4	MitoCarta3.0	APEX_matrix, GFP, targetP signal+, mito protein domain, coexpression+, MS/MS++	Matrix	Nucleoplasm (Approved)		ENSG00000164494	PDSS2	prenyl (decaprenyl) diphosphate synthase, subunit 2	PMID23956156_INS.1Beta_cell_line__0: 1 | PMID24708184_Sum: 1 | PMID26450961_Sum: 2 | MTS_Mean: 0.835925 | hela_subcell_location_Mitochondrion: 1 | HPA_Cytoplasm: 1 | YeastMitoEvidenceGFP: 1 | MammalMitoEvidenceGFP: 1 | Rickettsia_Homolog: 1 | compartments_knowledge_difference: 1.6 | Cluh_Enrichment: 1 | Comm_Mito_Ratio: 1 |	OMIM:610564; APEX (matrix) [PMID:23371551]		MSeqDR	Known mitochondrial
ENSG00000125901	MRPS26	ENSG00000175536	LIPT2	lipoyl(octanoyl) transferase 2	MitoCarta3.0	targetP signal, yeast mito homolog, Rickettsial homolog, mito protein domain, coexpression, MS/MS	Matrix	Vesicles (Approved)		ENSG00000100347	SAMM50	SAMM50 sorting and assembly machinery component	PMID28435121_hESCs: 1 | PMID12592411_heart_0: 1 | PMID15253431_Sum: 1 | PMID16415296_unknown_0: 1 | PMID17519225_T_leukemia_cell_line_0: 1 | PMID17705834_embryonic_stem_cell_line_0: 1 | PMID23956156_INS.1Beta_cell_line__0: 1 | PMID18348319_heart_0: 1 | PMID19567276_skeletal_muscle_0: 1 | PMID19700791_liver_0: 1 | PMID24708184_Sum: 4 | PMID26450961_Sum: 14 | PMID12652598_neuroblastoma_cell_line_IM…	OMIM:612058; APEX (matrix) [PMID:23371551]; APEX (IMS) [PMID:25002142]; APEX (OMM) [PMID:28441135]		MSeqDR	Known mitochondrial
ENSG00000102743	SLC25A15	ENSG00000104325	DECR1	2,4-dienoyl-CoA reductase 1	MitoCarta3.0	literature, APEX_matrix, targetP signal, Rickettsial homolog, mito protein domain, coexpression+, MS/MS++	Matrix	Mitochondria (Supported)		ENSG00000167107	ACSF2	acyl-CoA synthetase family member 2	PMID12592411_heart_0: 1 | PMID16415296_unknown_0: 1 | PMID17705834_embryonic_stem_cell_line_0: 1 | PMID19567276_skeletal_muscle_0: 1 | PMID19700791_liver_0: 1 | PMID24708184_Sum: 2 | PMID26450961_Sum: 13 | PMID16615898_Sum: 5 | PMID16615899_liver_0: 1 | PMID26217684_brain_0: 1 | MS_Placenta_Sum: 2 | MS_Brain_Sum: 5 | MS_Skeletal_Muscle_Sum: 1 | MS_Liver_Sum: 4 | MS_Kidney_Sum: 2 | MS_Heart_Sum: 3…	Characterised; APEX (matrix) [PMID:23371551]		#N/A	Known mitochondrial
ENSG00000160194	NDUFV3	ENSG00000125901	MRPS26	mitochondrial ribosomal protein S26	MitoCarta3.0	literature, APEX_matrix, targetP signal, mito protein domain+, induction, coexpression, MS/MS+	Matrix	Mitochondria (Supported)		ENSG00000156502	SUPV3L1	suppressor of var1, 3-like 1 (S. cerevisiae)	PMID28435121_hESCs: 1 | PMID17519225_T_leukemia_cell_line_0: 1 | PMID17705834_embryonic_stem_cell_line_0: 1 | PMID23956156_INS.1Beta_cell_line__0: 1 | PMID18348319_heart_0: 1 | PMID19700791_liver_0: 1 | PMID24708184_Sum: 4 | PMID26450961_Sum: 13 | PMID15598749_T_leukemia_cell_line_0: 1 | PMID26217684_brain_0: 1 | MS_Placenta_Sum: 1 | MS_Brain_Sum: 6 | MS_Skeletal_Muscle_Sum: 1 | MS_Liver_Sum: 2 |…	Characterised; APEX (matrix) [PMID:23371551]		MSeqDR	Known mitochondrial
ENSG00000137274	BPHL	ENSG00000102743	SLC25A15	solute carrier family 25 member 15	MitoCarta3.0	literature, yeast mito homolog+, mito protein domain+, coexpression, MS/MS++	MIM			ENSG00000069998	HDHD5	cat eye syndrome chromosome region, candidate 5	PMID28435121_hESCs: 1 | PMID12592411_heart_0: 1 | PMID17519225_T_leukemia_cell_line_0: 1 | PMID17705834_embryonic_stem_cell_line_0: 1 | PMID23956156_INS.1Beta_cell_line__0: 1 | PMID19567276_skeletal_muscle_0: 1 | PMID19700791_liver_0: 1 | PMID24708184_Sum: 3 | PMID26450961_Sum: 9 | PMID12652598_neuroblastoma_cell_line_IMR.32_0: 1 | PMID15598749_T_leukemia_cell_line_0: 1 | PMID16120276_neuroblasto…	APEX (matrix) [PMID:23371551]		MSeqDR	Known mitochondrial
ENSG00000165283	STOML2	ENSG00000160194	NDUFV3	NADH:ubiquinone oxidoreductase subunit V3	MitoCarta3.0	literature, APEX_matrix, targetP signal, induction, coexpression++, MS/MS++	MIM	Mitochondria (Enhanced)		ENSG00000112855	HARS2	histidyl-tRNA synthetase 2, mitochondrial	PMID28435121_hESCs: 1 | MONOS_Homolog: 1 | PMID17705834_embryonic_stem_cell_line_0: 1 | PMID23956156_INS.1Beta_cell_line__0: 1 | PMID18348319_heart_0: 1 | PMID19567276_skeletal_muscle_0: 1 | PMID24708184_Sum: 4 | PMID26450961_Sum: 8 | PMID12652598_neuroblastoma_cell_line_IMR.32_0: 1 | MS_Placenta_Sum: 1 | MS_Brain_Sum: 3 | MS_Skeletal_Muscle_Sum: 2 | MS_Heart_Sum: 1 | MTS_Mean: 0.70146875 | hela_…	OMIM:600783; APEX (matrix) [PMID:23371551]		MSeqDR	Known mitochondrial
ENSG00000148450	MSRB2	ENSG00000137274	BPHL	biphenyl hydrolase like	MitoCarta3.0	targetP signal+, Rickettsial homolog, mito protein domain, coexpression, MS/MS++	Matrix	Mitochondria (Approved)		ENSG00000161267	BDH1	3-hydroxybutyrate dehydrogenase, type 1	PMID28435121_hESCs: 1 | PMID12592411_heart_0: 1 | PMID14651853_Sum: 3 | PMID15253431_Sum: 1 | PMID16415296_unknown_0: 1 | PMID17705834_embryonic_stem_cell_line_0: 1 | PMID23956156_INS.1Beta_cell_line__0: 1 | PMID18348319_heart_0: 1 | PMID19567276_skeletal_muscle_0: 1 | PMID19700791_liver_0: 1 | PMID24708184_Sum: 3 | PMID26450961_Sum: 14 | PMID11840540_liver_0: 1 | PMID12652598_neuroblastoma_cell_…	Characterised; MitoCore; APEX (matrix) [PMID:23371551]		MSeqDR	Known mitochondrial
ENSG00000103642	LACTB	ENSG00000165283	STOML2	stomatin like 2	MitoCarta3.0	literature, APEX_matrix, targetP signal+, Rickettsial homolog, mito protein domain, coexpression, MS/MS++	MIM	Cytosol;Plasma membrane (Supported)		ENSG00000130204	TOMM40	translocase of outer mitochondrial membrane 40 homolog (yeast)	PMID28435121_hESCs: 1 | PMID12592411_heart_0: 1 | PMID16415296_unknown_0: 1 | PMID17519225_T_leukemia_cell_line_0: 1 | PMID23956156_INS.1Beta_cell_line__0: 1 | PMID18348319_heart_0: 1 | PMID19567276_skeletal_muscle_0: 1 | PMID19700791_liver_0: 1 | PMID24708184_Sum: 4 | PMID26450961_Sum: 10 | PMID12652598_neuroblastoma_cell_line_IMR.32_0: 1 | PMID15501831_Sum: 1 | PMID15598749_T_leukemia_cell_line…	Characterised; APEX (OMM) [PMID:28441135]		MSeqDR	Known mitochondrial
ENSG00000130204	TOMM40	ENSG00000148450	MSRB2	methionine sulfoxide reductase B2	MitoCarta3.0	APEX_matrix, targetP signal, yeast mito homolog+, mito protein domain, coexpression, MS/MS++	Matrix			ENSG00000169021	UQCRFS1	ubiquinol-cytochrome c reductase, Rieske iron-sulfur polypeptide 1	PMID28435121_hESCs: 1 | PMID12592411_heart_0: 1 | PMID14651853_Sum: 4 | PMID15253431_Sum: 2 | PMID16415296_unknown_0: 1 | PMID17705834_embryonic_stem_cell_line_0: 1 | PMID23956156_INS.1Beta_cell_line__0: 1 | PMID18348319_heart_0: 1 | PMID19567276_skeletal_muscle_0: 1 | PMID19700791_liver_0: 1 | PMID24708184_Sum: 4 | PMID26450961_Sum: 14 | PMID12210211_Sum: 2 | PMID12601808_placenta_0: 1 | PMID128…	Characterised; MitoCore; APEX (matrix) [PMID:23371551]		MSeqDR	Known mitochondrial
ENSG00000148339	SLC25A25	ENSG00000103642	LACTB	lactamase beta	MitoCarta3.0	literature, APEX_IMS, targetP signal+, Rickettsial homolog, mito protein domain, coexpression, MS/MS++	IMS	Mitochondria (Supported)		ENSG00000182199	SHMT2	serine hydroxymethyltransferase 2 (mitochondrial)	PMID28435121_hESCs: 1 | PMID14651853_Sum: 4 | PMID16415296_unknown_0: 1 | PMID17519225_T_leukemia_cell_line_0: 1 | PMID17705834_embryonic_stem_cell_line_0: 1 | PMID23956156_INS.1Beta_cell_line__0: 1 | PMID18348319_heart_0: 1 | PMID19567276_skeletal_muscle_0: 1 | PMID19700791_liver_0: 1 | PMID26450961_Sum: 12 | PMID12652598_neuroblastoma_cell_line_IMR.32_0: 1 | PMID12865426_liver_0: 1 | PMID155018…	Characterised; MitoCore; APEX (matrix) [PMID:23371551]		MSeqDR	Known mitochondrial
ENSG00000173137	ADCK5	ENSG00000130204	TOMM40	translocase of outer mitochondrial membrane 40	MitoCarta3.0	literature, yeast mito homolog+, mito protein domain+, coexpression, MS/MS++	MOM	Mitochondria (Enhanced)		ENSG00000164209	SLC25A46	solute carrier family 25, member 46	PMID17705834_embryonic_stem_cell_line_0: 1 | PMID23956156_INS.1Beta_cell_line__0: 1 | PMID18348319_heart_0: 1 | PMID24708184_Sum: 4 | PMID26450961_Sum: 4 | PMID26217684_brain_0: 1 | MS_Placenta_Sum: 1 | MS_Brain_Sum: 4 | MS_Heart_Sum: 1 | MTS_Mean: 0.06540625 | hela_subcell_location_Mitochondrion: 1 | HPA_Mitochondria: 1 | HPA_NonMitochondria: 1 | compartments_knowledge_difference: 2.8 | Comm_Mit…	OMIM:610826; APEX (OMM) [PMID:28441135]		MSeqDR	Known mitochondrial
ENSG00000111271	ACAD10	ENSG00000148339	SLC25A25	solute carrier family 25 member 25	MitoCarta3.0	literature, yeast mito homolog+, mito protein domain+, coexpression, MS/MS++	MIM	Mitochondria;Vesicles (Supported)		ENSG00000062582	MRPS24	mitochondrial ribosomal protein S24	PMID17519225_T_leukemia_cell_line_0: 1 | PMID23956156_INS.1Beta_cell_line__0: 1 | PMID18348319_heart_0: 1 | PMID19567276_skeletal_muscle_0: 1 | PMID19700791_liver_0: 1 | PMID24708184_Sum: 4 | PMID26450961_Sum: 13 | PMID16615898_Sum: 2 | PMID23971408_neuroblastoma_.SH.SY5Y._cell_line_0: 1 | MS_Placenta_Sum: 2 | MS_Brain_Sum: 5 | MS_Skeletal_Muscle_Sum: 2 | MS_Liver_Sum: 2 | MS_Kidney_Sum: 2 | MS_H…	Characterised; APEX (matrix) [PMID:23371551]		MSeqDR	Known mitochondrial
ENSG00000102763	VWA8	ENSG00000173137	ADCK5	aarF domain containing kinase 5	MitoCarta3.0	targetP signal, yeast mito homolog+, Rickettsial homolog, mito protein domain, induction, coexpression, MS/MS	unknown	Cytosol;Plasma membrane (Approved)		ENSG00000135929	CYP27A1	cytochrome P450, family 27, subfamily A, polypeptide 1	PMID14651853_Sum: 1 | PMID23956156_INS.1Beta_cell_line__0: 1 | PMID18348319_heart_0: 1 | PMID19700791_liver_0: 1 | PMID26450961_Sum: 7 | PMID12865426_liver_0: 1 | PMID16615899_liver_0: 1 | PMID17000643_Sum: 2 | MS_Placenta_Sum: 1 | MS_Skeletal_Muscle_Sum: 1 | MS_Liver_Sum: 7 | MS_Kidney_Sum: 1 | MS_Heart_Sum: 1 | MTS_Mean: 0.9228 | HPA_Mitochondria: 1 | compartments_knowledge_difference: 3 | Comm…	Characterised		MSeqDR	Known mitochondrial
ENSG00000137500	CCDC90B	ENSG00000111271	ACAD10	acyl-CoA dehydrogenase family member 10	MitoCarta3.0	APEX_matrix, targetP signal+, mito protein domain+, coexpression, MS/MS++	Matrix			ENSG00000106554	CHCHD3	coiled-coil-helix-coiled-coil-helix domain containing 3	PMID28435121_hESCs: 1 | PMID12592411_heart_0: 1 | PMID14651853_Sum: 3 | PMID15253431_Sum: 1 | PMID17519225_T_leukemia_cell_line_0: 1 | PMID17705834_embryonic_stem_cell_line_0: 1 | PMID18348319_heart_0: 1 | PMID19567276_skeletal_muscle_0: 1 | PMID19700791_liver_0: 1 | PMID24708184_Sum: 4 | PMID26450961_Sum: 14 | PMID12652598_neuroblastoma_cell_line_IMR.32_0: 1 | PMID15501831_Sum: 2 | PMID15598749_…	OMIM:613748; APEX (matrix) [PMID:23371551]; APEX (IMS) [PMID:25002142]; APEX (OMM) [PMID:28441135]		MSeqDR	Known mitochondrial
ENSG00000007923	DNAJC11	ENSG00000102763	VWA8	von Willebrand factor A domain containing 8	MitoCarta3.0	APEX_matrix, targetP signal, mito protein domain, coexpression+, MS/MS++	Matrix	Lipid droplets;Vesicles (Approved)		ENSG00000111275	ALDH2	aldehyde dehydrogenase 2 family (mitochondrial)	PMID28435121_hESCs: 1 | PMID12592411_heart_0: 1 | PMID14651853_Sum: 4 | PMID15253431_Sum: 1 | PMID16415296_unknown_0: 1 | PMID17705834_embryonic_stem_cell_line_0: 1 | PMID18348319_heart_0: 1 | PMID19567276_skeletal_muscle_0: 1 | PMID19700791_liver_0: 1 | PMID24708184_Sum: 4 | PMID26450961_Sum: 14 | PMID11840540_liver_0: 1 | PMID12652598_neuroblastoma_cell_line_IMR.32_0: 1 | PMID15507458_liver_0: …	Characterised; APEX (matrix) [PMID:23371551]		MSeqDR	Known mitochondrial
ENSG00000125652	ALKBH7	ENSG00000137500	CCDC90B	coiled-coil domain containing 90B	MitoCarta3.0	literature, APEX_matrix, targetP signal+, yeast mito homolog+, mito protein domain+, MS/MS	MIM	Mitochondria (Enhanced)		ENSG00000148334	PTGES2	prostaglandin E synthase 2	PMID28435121_hESCs: 1 | PMID12592411_heart_0: 1 | PMID15253431_Sum: 1 | PMID17519225_T_leukemia_cell_line_0: 1 | PMID17705834_embryonic_stem_cell_line_0: 1 | PMID23956156_INS.1Beta_cell_line__0: 1 | PMID18348319_heart_0: 1 | PMID19567276_skeletal_muscle_0: 1 | PMID19700791_liver_0: 1 | PMID24708184_Sum: 4 | PMID26450961_Sum: 14 | PMID12652598_neuroblastoma_cell_line_IMR.32_0: 1 | PMID15986334_imm…	APEX (matrix) [PMID:23371551]; APEX (IMS) [PMID:25002142]; APEX (OMM) [PMID:28441135]		MSeqDR	Known mitochondrial
ENSG00000178445	GLDC	ENSG00000007923	DNAJC11	DnaJ heat shock protein family (Hsp40) member C11	MitoCarta3.0	GFP, yeast mito homolog+, Rickettsial homolog, mito protein domain, coexpression, MS/MS++	MOM	Cytosol (Approved)		ENSG00000198712	MT-CO2	mitochondrially encoded cytochrome c oxidase II	PMID28435121_hESCs: 1 | PMID12592411_heart_0: 1 | PMID14651853_Sum: 3 | PMID15253431_Sum: 2 | PMID16415296_unknown_0: 1 | PMID17519225_T_leukemia_cell_line_0: 1 | PMID17705834_embryonic_stem_cell_line_0: 1 | PMID18348319_heart_0: 1 | PMID19567276_skeletal_muscle_0: 1 | PMID19700791_liver_0: 1 | PMID24708184_Sum: 4 | PMID26450961_Sum: 14 | PMID12210211_Sum: 1 | PMID15501831_Sum: 1 | PMID15598749_T…	Characterised; MitoCore; APEX (matrix) [PMID:23371551]; APEX (IMS) [PMID:25002142]		MSeqDR	Known mitochondrial
ENSG00000238205	MPC1L	ENSG00000125652	ALKBH7	alkB homolog 7	MitoCarta3.0	APEX_matrix, targetP signal, mito protein domain, induction, coexpression++, MS/MS	Matrix	Mitochondria (Supported)		ENSG00000198727	MT-CYB	mitochondrially encoded cytochrome b	PMID12592411_heart_0: 1 | PMID14651853_Sum: 1 | PMID15253431_Sum: 1 | PMID23956156_INS.1Beta_cell_line__0: 1 | PMID19567276_skeletal_muscle_0: 1 | PMID24708184_Sum: 4 | PMID26450961_Sum: 14 | MS_Placenta_Sum: 1 | MS_Brain_Sum: 5 | MS_Skeletal_Muscle_Sum: 2 | MS_Liver_Sum: 1 | MS_Kidney_Sum: 2 | MS_Heart_Sum: 3 | MTS_Mean: 0.07584375 | HPA_Mitochondria: 1 | Rickettsia_Homolog: 1 | compartments_kno…	Characterised; MitoCore;		MSeqDR	Known mitochondrial
ENSG00000159445	THEM4	ENSG00000178445	GLDC	glycine decarboxylase	MitoCarta3.0	literature, APEX_matrix, targetP signal, yeast mito homolog, mito protein domain+, coexpression, MS/MS++	Matrix	Mitochondria (Supported)		ENSG00000023330	ALAS1	5-aminolevulinate synthase 1	PMID18348319_heart_0: 1 | PMID26450961_Sum: 5 | MS_Placenta_Sum: 1 | MS_Liver_Sum: 1 | MS_Heart_Sum: 2 | MTS_Mean: 0.7514875 | hela_subcell_location_Mitochondrion: 1 | HPA_Mitochondria: 1 | HPA_NonMitochondria: 1 | YeastMitoEvidenceGFP: 1 | Rickettsia_Homolog: 1 | compartments_knowledge_difference: 1.2 | Cluh_Enrichment: 1 | Comm_Mito_Ratio: 0.727 |	Characterised; MitoCore; APEX (matrix) [PMID:23371551]		MSeqDR	Known mitochondrial
ENSG00000106028	SSBP1	ENSG00000238205	MPC1L	mitochondrial pyruvate carrier 1 like	MitoCarta3.0	targetP signal, yeast mito homolog+, mito protein domain+, MS/MS++	MIM			ENSG00000165688	PMPCA	peptidase (mitochondrial processing) alpha	PMID28435121_hESCs: 1 | PMID12592411_heart_0: 1 | PMID14651853_Sum: 1 | PMID16415296_unknown_0: 1 | PMID17519225_T_leukemia_cell_line_0: 1 | PMID17705834_embryonic_stem_cell_line_0: 1 | PMID23956156_INS.1Beta_cell_line__0: 1 | PMID18348319_heart_0: 1 | PMID19567276_skeletal_muscle_0: 1 | PMID19700791_liver_0: 1 | PMID24708184_Sum: 4 | PMID26450961_Sum: 14 | PMID12601808_placenta_0: 1 | PMID126525…	Characterised; APEX (matrix) [PMID:23371551]		MSeqDR	Known mitochondrial
ENSG00000108826	MRPL27	ENSG00000159445	THEM4	thioesterase superfamily member 4	MitoCarta3.0	literature, APEX_matrix, targetP signal+, yeast mito homolog, mito protein domain, induction, MS/MS++	MIM			ENSG00000128654	MTX2	metaxin 2	PMID28435121_hESCs: 1 | PMID12592411_heart_0: 1 | PMID14651853_Sum: 3 | PMID15253431_Sum: 2 | PMID16415296_unknown_0: 1 | PMID17519225_T_leukemia_cell_line_0: 1 | PMID17705834_embryonic_stem_cell_line_0: 1 | PMID23956156_INS.1Beta_cell_line__0: 1 | PMID19567276_skeletal_muscle_0: 1 | PMID19700791_liver_0: 1 | PMID24708184_Sum: 4 | PMID26450961_Sum: 14 | PMID15501831_Sum: 2 | PMID15598749_T_leukem…	OMIM:608555; APEX (OMM) [PMID:28441135]		MSeqDR	Known mitochondrial
ENSG00000100209	HSCB	ENSG00000106028	SSBP1	single stranded DNA binding protein 1	MitoCarta3.0	literature, APEX_matrix, targetP signal, yeast mito homolog++, Rickettsial homolog, mito protein domain, MS/MS	Matrix	Mitochondria (Supported)		ENSG00000126432	PRDX5	peroxiredoxin 5	PMID28435121_hESCs: 1 | PMID12592411_heart_0: 1 | PMID14651853_Sum: 4 | PMID15253431_Sum: 2 | PMID16415296_unknown_0: 1 | PMID17519225_T_leukemia_cell_line_0: 1 | PMID17705834_embryonic_stem_cell_line_0: 1 | PMID23956156_INS.1Beta_cell_line__0: 1 | PMID18348319_heart_0: 1 | PMID19567276_skeletal_muscle_0: 1 | PMID19700791_liver_0: 1 | PMID24708184_Sum: 4 | PMID26450961_Sum: 14 | PMID12652598_neur…	Characterised; APEX (matrix) [PMID:23371551]		MSeqDR	Known mitochondrial
ENSG00000048544	MRPS10	ENSG00000108826	MRPL27	mitochondrial ribosomal protein L27	MitoCarta3.0	literature, APEX_matrix, targetP signal, yeast mito homolog++, Rickettsial homolog, mito protein domain, MS/MS	Matrix			ENSG00000076043	REXO2	RNA exonuclease 2	PMID12592411_heart_0: 1 | PMID15253431_Sum: 1 | PMID17519225_T_leukemia_cell_line_0: 1 | PMID23956156_INS.1Beta_cell_line__0: 1 | PMID18348319_heart_0: 1 | PMID24708184_Sum: 2 | PMID26450961_Sum: 14 | PMID12601808_placenta_0: 1 | MS_Placenta_Sum: 2 | MS_Brain_Sum: 4 | MS_Skeletal_Muscle_Sum: 1 | MS_Liver_Sum: 1 | MS_Kidney_Sum: 1 | MS_Heart_Sum: 4 | MTS_Mean: 0.6661125 | hela_subcell_location_Mit…	Characterised; APEX (matrix) [PMID:23371551]		MSeqDR	Known mitochondrial
ENSG00000162433	AK4	ENSG00000100209	HSCB	HscB mitochondrial iron-sulfur cluster cochaperone	MitoCarta3.0	APEX_matrix, GFP, targetP signal, yeast mito homolog++, Rickettsial homolog, mito protein domain, MS/MS	Matrix	Cytosol;Mitochondria;Nucleoplasm (Supported)		ENSG00000160194	NDUFV3	NADH dehydrogenase (ubiquinone) flavoprotein 3, 10kDa	PMID12592411_heart_0: 1 | PMID15253431_Sum: 2 | PMID17705834_embryonic_stem_cell_line_0: 1 | PMID23956156_INS.1Beta_cell_line__0: 1 | PMID18348319_heart_0: 1 | PMID19567276_skeletal_muscle_0: 1 | PMID19700791_liver_0: 1 | PMID24708184_Sum: 1 | PMID26450961_Sum: 14 | PMID16615898_Sum: 4 | PMID21189371_mammary_gland_0: 1 | PMID23971408_neuroblastoma_.SH.SY5Y._cell_line_0: 1 | MS_Placenta_Sum: 2 | M…	Characterised; MitoCore; APEX (matrix) [PMID:23371551]		MSeqDR	Known mitochondrial
ENSG00000197785	ATAD3A	ENSG00000048544	MRPS10	mitochondrial ribosomal protein S10	MitoCarta3.0	literature, APEX_matrix, targetP signal, yeast mito homolog++, Rickettsial homolog, mito protein domain, MS/MS++	Matrix	Mitochondria (Approved)		ENSG00000166411	IDH3A	isocitrate dehydrogenase 3 (NAD+) alpha	PMID28435121_hESCs: 1 | PMID12592411_heart_0: 1 | PMID14651853_Sum: 4 | PMID15253431_Sum: 2 | PMID16415296_unknown_0: 1 | PMID17519225_T_leukemia_cell_line_0: 1 | PMID17705834_embryonic_stem_cell_line_0: 1 | PMID23956156_INS.1Beta_cell_line__0: 1 | PMID18348319_heart_0: 1 | PMID19567276_skeletal_muscle_0: 1 | PMID19700791_liver_0: 1 | PMID24708184_Sum: 4 | PMID26450961_Sum: 14 | PMID12601808_plac…	Characterised; MitoCore; APEX (matrix) [PMID:23371551]		MSeqDR	Known mitochondrial
ENSG00000116221	MRPL37	ENSG00000162433	AK4	adenylate kinase 4	MitoCarta3.0	APEX_matrix, yeast mito homolog++, Rickettsial homolog, mito protein domain, MS/MS++	Matrix	Mitochondria (Supported)		ENSG00000136758	YME1L1	YME1-like 1 ATPase	PMID28435121_hESCs: 1 | PMID17519225_T_leukemia_cell_line_0: 1 | PMID17705834_embryonic_stem_cell_line_0: 1 | PMID23956156_INS.1Beta_cell_line__0: 1 | PMID18348319_heart_0: 1 | PMID24708184_Sum: 4 | PMID26450961_Sum: 12 | PMID15598749_T_leukemia_cell_line_0: 1 | PMID16582907_liver_0: 1 | PMID17000643_Sum: 1 | PMID23971408_neuroblastoma_.SH.SY5Y._cell_line_0: 1 | PMID26217684_brain_0: 1 | MS_Place…	OMIM:607472; APEX (IMS) [PMID:25002142]		MSeqDR	Known mitochondrial
ENSG00000148334	PTGES2	ENSG00000197785	ATAD3A	ATPase family AAA domain containing 3A	MitoCarta3.0	APEX_IMS, APEX_matrix, GFP, Rickettsial homolog, mito protein domain+, coexpression, MS/MS++	MIM	Mitochondria (Supported)		ENSG00000144559	TAMM41	TAM41, mitochondrial translocator assembly and maintenance protein, homolog (S. cerevisiae)	PMID28435121_hESCs: 1 | PMID14651853_Sum: 1 | PMID17519225_T_leukemia_cell_line_0: 1 | PMID17705834_embryonic_stem_cell_line_0: 1 | PMID23956156_INS.1Beta_cell_line__0: 1 | PMID18348319_heart_0: 1 | PMID24708184_Sum: 4 | PMID26450961_Sum: 11 | PMID15598749_T_leukemia_cell_line_0: 1 | MS_Placenta_Sum: 1 | MS_Brain_Sum: 5 | MS_Skeletal_Muscle_Sum: 1 | MS_Heart_Sum: 3 | MTS_Mean: 0.288 | hela_subcel…	Characterised; MitoCore;		#N/A	Known mitochondrial
ENSG00000184470	TXNRD2	ENSG00000116221	MRPL37	mitochondrial ribosomal protein L37	MitoCarta3.0	literature, APEX_matrix, targetP signal, mito protein domain, induction, coexpression+, MS/MS++	Matrix	Mitochondria (Supported)		ENSG00000198786	MT-ND5	mitochondrially encoded NADH dehydrogenase 5	PMID12592411_heart_0: 1 | PMID14651853_Sum: 1 | PMID15253431_Sum: 1 | PMID23956156_INS.1Beta_cell_line__0: 1 | PMID18348319_heart_0: 1 | PMID19567276_skeletal_muscle_0: 1 | PMID24708184_Sum: 3 | PMID26450961_Sum: 14 | PMID23971408_neuroblastoma_.SH.SY5Y._cell_line_0: 1 | MS_Placenta_Sum: 1 | MS_Brain_Sum: 4 | MS_Skeletal_Muscle_Sum: 2 | MS_Liver_Sum: 2 | MS_Kidney_Sum: 1 | MS_Heart_Sum: 4 | MTS_M…	Characterised; MitoCore; APEX (matrix) [PMID:23371551]; APEX (IMS) [PMID:25002142]		MSeqDR	Known mitochondrial
ENSG00000183549	ACSM5	ENSG00000148334	PTGES2	prostaglandin E synthase 2	MitoCarta3.0	literature, APEX_IMS, APEX_matrix, targetP signal, mito protein domain, induction, coexpression+, MS/MS++	MIM	Mitochondria (Approved)		ENSG00000186687	LYRM7	LYR motif containing 7	PMID17519225_T_leukemia_cell_line_0: 1 | PMID19567276_skeletal_muscle_0: 1 | PMID24708184_Sum: 2 | PMID26450961_Sum: 13 | PMID16615898_Sum: 2 | MS_Placenta_Sum: 1 | MS_Brain_Sum: 6 | MS_Skeletal_Muscle_Sum: 2 | MS_Liver_Sum: 1 | MS_Heart_Sum: 2 | MTS_Mean: 0.61639375 | hela_subcell_location_Mitochondrion: 1 | compartments_knowledge_difference: 2.2 | Comm_Mito_Ratio: 1 |	OMIM:615831; APEX (matrix) [PMID:23371551]		MSeqDR	Known mitochondrial
ENSG00000122873	CISD1	ENSG00000184470	TXNRD2	thioredoxin reductase 2	MitoCarta3.0	literature, APEX_matrix, targetP signal+, Rickettsial homolog, mito protein domain, coexpression, MS/MS++	Matrix	Mitochondria (Supported)		ENSG00000241468	ATP5MF	ATP synthase, H+ transporting, mitochondrial Fo complex, subunit F2	PMID28435121_hESCs: 1 | PMID12592411_heart_0: 1 | PMID14651853_Sum: 4 | PMID15253431_Sum: 1 | PMID17519225_T_leukemia_cell_line_0: 1 | PMID17705834_embryonic_stem_cell_line_0: 1 | PMID23956156_INS.1Beta_cell_line__0: 1 | PMID18348319_heart_0: 1 | PMID19567276_skeletal_muscle_0: 1 | PMID19700791_liver_0: 1 | PMID24708184_Sum: 4 | PMID26450961_Sum: 14 | PMID12210211_Sum: 2 | PMID12865426_liver_0: 1…	Characterised; MitoCore;		MSeqDR	Known mitochondrial
ENSG00000182154	MRPL41	ENSG00000183549	ACSM5	acyl-CoA synthetase medium chain family member 5	MitoCarta3.0	literature, targetP signal+, Rickettsial homolog, mito protein domain, coexpression, MS/MS++	Matrix	Vesicles (Uncertain)		ENSG00000084754	HADHA	hydroxyacyl-CoA dehydrogenase/3-ketoacyl-CoA thiolase/enoyl-CoA hydratase (trifunctional protein), alpha subunit	PMID28435121_hESCs: 1 | PMID12592411_heart_0: 1 | PMID14651853_Sum: 4 | PMID15253431_Sum: 2 | PMID16415296_unknown_0: 1 | PMID17519225_T_leukemia_cell_line_0: 1 | PMID17705834_embryonic_stem_cell_line_0: 1 | PMID23956156_INS.1Beta_cell_line__0: 1 | PMID18348319_heart_0: 1 | PMID19567276_skeletal_muscle_0: 1 | PMID19700791_liver_0: 1 | PMID24708184_Sum: 4 | PMID26450961_Sum: 14 | PMID11840540_live…	Characterised; MitoCore; APEX (matrix) [PMID:23371551]		MSeqDR	Known mitochondrial
ENSG00000117791	MTARC2	ENSG00000122873	CISD1	CDGSH iron sulfur domain 1	MitoCarta3.0	literature, mito protein domain, induction, coexpression++, MS/MS++	MOM	Mitochondria (Supported)		ENSG00000184047	DIABLO	diablo, IAP-binding mitochondrial protein	PMID28435121_hESCs: 1 | PMID12592411_heart_0: 1 | PMID16415296_unknown_0: 1 | PMID17519225_T_leukemia_cell_line_0: 1 | PMID17705834_embryonic_stem_cell_line_0: 1 | PMID23956156_INS.1Beta_cell_line__0: 1 | PMID18348319_heart_0: 1 | PMID19567276_skeletal_muscle_0: 1 | PMID24708184_Sum: 2 | PMID26450961_Sum: 13 | PMID12652598_neuroblastoma_cell_line_IMR.32_0: 1 | PMID15598749_T_leukemia_cell_line_0:…	Characterised; APEX (IMS) [PMID:25002142]		MSeqDR	Known mitochondrial
ENSG00000243927	MRPS6	ENSG00000182154	MRPL41	mitochondrial ribosomal protein L41	MitoCarta3.0	literature, APEX_matrix, yeast mito homolog++, mito protein domain, induction, MS/MS++	Matrix	Mitochondria (Supported)		ENSG00000167315	ACAA2	acetyl-CoA acyltransferase 2	PMID28435121_hESCs: 1 | PMID12592411_heart_0: 1 | PMID14651853_Sum: 4 | PMID15253431_Sum: 2 | PMID16415296_unknown_0: 1 | PMID17705834_embryonic_stem_cell_line_0: 1 | PMID23956156_INS.1Beta_cell_line__0: 1 | PMID18348319_heart_0: 1 | PMID19567276_skeletal_muscle_0: 1 | PMID19700791_liver_0: 1 | PMID24708184_Sum: 4 | PMID26450961_Sum: 14 | PMID11840540_liver_0: 1 | PMID12210211_Sum: 1 | PMID126525…	Characterised; MitoCore; APEX (matrix) [PMID:23371551]		MSeqDR	Known mitochondrial
ENSG00000214026	MRPL23	ENSG00000117791	MTARC2	mitochondrial amidoxime reducing component 2	MitoCarta3.0	literature, targetP signal, mito protein domain+, induction, coexpression, MS/MS++	MOM			ENSG00000164182	NDUFAF2	NADH dehydrogenase (ubiquinone) complex I, assembly factor 2	PMID14651853_Sum: 1 | PMID17519225_T_leukemia_cell_line_0: 1 | PMID18348319_heart_0: 1 | PMID19567276_skeletal_muscle_0: 1 | PMID24708184_Sum: 4 | PMID26450961_Sum: 14 | PMID15501831_Sum: 1 | PMID15986334_immortalized_lymphoblastoid_cell_line_0: 1 | PMID23971408_neuroblastoma_.SH.SY5Y._cell_line_0: 1 | MS_Placenta_Sum: 1 | MS_Brain_Sum: 5 | MS_Skeletal_Muscle_Sum: 2 | MS_Liver_Sum: 1 | MS_Kidney_…	Characterised; APEX (matrix) [PMID:23371551]		MSeqDR	Known mitochondrial
ENSG00000137767	SQOR	ENSG00000243927	MRPS6	mitochondrial ribosomal protein S6	MitoCarta3.0	literature, APEX_matrix, yeast mito homolog++, Rickettsial homolog, mito protein domain, MS/MS++	Matrix	Mitochondria (Supported)		ENSG00000137824	RMDN3	regulator of microtubule dynamics 3	PMID28435121_hESCs: 1 | PMID23956156_INS.1Beta_cell_line__0: 1 | PMID18348319_heart_0: 1 | PMID24708184_Sum: 4 | PMID26450961_Sum: 11 | PMID16615899_liver_0: 1 | PMID26217684_brain_0: 1 | MS_Placenta_Sum: 1 | MS_Brain_Sum: 6 | MS_Liver_Sum: 2 | MS_Kidney_Sum: 1 | MS_Heart_Sum: 1 | MTS_Mean: 0.25914375 | hela_subcell_location_Mitochondrion: 1 | HPA_Mitochondria: 1 | MammalMitoEvidenceGFP: 1 | comp…	The VAPB-PTPIP51 endoplasmic reticulum-mitochondria tethering proteins are present in neuronal synapses and regulate synaptic activity [PMID:30841933]; OMIM:611873; APEX (IMS) [PMID:25002142]; APEX (OMM) [PMID:28441135]; Aka PTPIP51		#N/A	Known mitochondrial
ENSG00000133028	SCO1	ENSG00000214026	MRPL23	mitochondrial ribosomal protein L23	MitoCarta3.0	literature, APEX_matrix, targetP signal, yeast mito homolog++, mito protein domain, MS/MS++	Matrix	Mitochondria (Supported)		ENSG00000197785	ATAD3A	ATPase family, AAA domain containing 3A	PMID28435121_hESCs: 1 | PMID14651853_Sum: 1 | PMID17519225_T_leukemia_cell_line_0: 1 | PMID17705834_embryonic_stem_cell_line_0: 1 | PMID23956156_INS.1Beta_cell_line__0: 1 | PMID18348319_heart_0: 1 | PMID19567276_skeletal_muscle_0: 1 | PMID19700791_liver_0: 1 | PMID24708184_Sum: 4 | PMID26450961_Sum: 14 | PMID15598749_T_leukemia_cell_line_0: 1 | PMID16615898_Sum: 1 | PMID23971408_neuroblastoma_.SH…	OMIM:612316; APEX (matrix) [PMID:23371551]; APEX (IMS) [PMID:25002142]; APEX (OMM) [PMID:28441135]		MSeqDR	Known mitochondrial
ENSG00000100116	GCAT	ENSG00000137767	SQOR	sulfide quinone oxidoreductase	MitoCarta3.0	literature, targetP signal, yeast mito homolog++, mito protein domain, MS/MS++	MIM	Mitochondria (Supported)		ENSG00000143224	PPOX	protoporphyrinogen oxidase	PMID28435121_hESCs: 1 | PMID17705834_embryonic_stem_cell_line_0: 1 | PMID23956156_INS.1Beta_cell_line__0: 1 | PMID19700791_liver_0: 1 | PMID24708184_Sum: 4 | PMID26450961_Sum: 9 | MS_Placenta_Sum: 1 | MS_Brain_Sum: 3 | MS_Liver_Sum: 2 | MTS_Mean: 0.21895625 | hela_subcell_location_Mitochondrion: 1 | HPA_Mitochondria: 1 | HPA_Cytoplasm: 1 | YeastMitoEvidenceGFP: 1 | compartments_knowledge_differen…	MitoCore; APEX (matrix) [PMID:23371551]		MSeqDR	Known mitochondrial
ENSG00000120254	MTHFD1L	ENSG00000133028	SCO1	synthesis of cytochrome C oxidase 1	MitoCarta3.0	literature, APEX_IMS, APEX_matrix, targetP signal, yeast mito homolog+, Rickettsial homolog, mito protein domain, MS/MS++	MIM			ENSG00000167113	COQ4	coenzyme Q4	PMID17705834_embryonic_stem_cell_line_0: 1 | PMID23956156_INS.1Beta_cell_line__0: 1 | PMID18348319_heart_0: 1 | PMID24708184_Sum: 2 | PMID26450961_Sum: 11 | MS_Placenta_Sum: 1 | MS_Brain_Sum: 3 | MS_Skeletal_Muscle_Sum: 1 | MS_Liver_Sum: 1 | MS_Kidney_Sum: 1 | MS_Heart_Sum: 1 | MTS_Mean: 0.73211875 | YeastMitoEvidenceGFP: 1 | compartments_knowledge_difference: 2.4 | Comm_Mito_Ratio: 1 |	Characterised		MSeqDR	Known mitochondrial
ENSG00000198721	ECI2	ENSG00000100116	GCAT	glycine C-acetyltransferase	MitoCarta3.0	literature, targetP signal, yeast mito homolog+, Rickettsial homolog, mito protein domain, MS/MS++	unknown	Nucleoplasm (Supported)		ENSG00000164904	ALDH7A1	aldehyde dehydrogenase 7 family, member A1	PMID28435121_hESCs: 1 | PMID12592411_heart_0: 1 | PMID14651853_Sum: 1 | PMID15253431_Sum: 1 | PMID16415296_unknown_0: 1 | PMID23956156_INS.1Beta_cell_line__0: 1 | PMID19567276_skeletal_muscle_0: 1 | PMID19700791_liver_0: 1 | PMID24708184_Sum: 1 | PMID26450961_Sum: 12 | PMID12601808_placenta_0: 1 | PMID12652598_neuroblastoma_cell_line_IMR.32_0: 1 | PMID16615898_Sum: 5 | PMID16615899_liver_0: 1 | P…	MitoCore; APEX (matrix) [PMID:23371551]		MSeqDR	Known mitochondrial
ENSG00000156467	UQCRB	ENSG00000120254	MTHFD1L	methylenetetrahydrofolate dehydrogenase (NADP+ dependent) 1 like	MitoCarta3.0	literature, APEX_matrix, targetP signal, yeast mito homolog+, Rickettsial homolog, mito protein domain, MS/MS++	Matrix	Mitochondria (Supported)		ENSG00000136010	ALDH1L2	aldehyde dehydrogenase 1 family, member L2	PMID17705834_embryonic_stem_cell_line_0: 1 | PMID23956156_INS.1Beta_cell_line__0: 1 | PMID18348319_heart_0: 1 | PMID19700791_liver_0: 1 | PMID24708184_Sum: 4 | PMID26450961_Sum: 8 | PMID15501831_Sum: 1 | MS_Placenta_Sum: 1 | MS_Brain_Sum: 3 | MS_Skeletal_Muscle_Sum: 1 | MS_Liver_Sum: 2 | MS_Heart_Sum: 1 | MTS_Mean: 0.7083125 | hela_subcell_location_Mitochondrion: 1 | HPA_Mitochondria: 1 | Rickett…	Characterised; MitoCore; APEX (matrix) [PMID:23371551]		MSeqDR	Known mitochondrial
ENSG00000167863	ATP5PD	ENSG00000198721	ECI2	enoyl-CoA delta isomerase 2	MitoCarta3.0	literature, APEX_matrix, targetP signal+, mito protein domain, coexpression+, MS/MS++	Matrix	Mitochondria;Peroxisomes (Enhanced)		ENSG00000006530	AGK	acylglycerol kinase	PMID28435121_hESCs: 1 | PMID12592411_heart_0: 1 | PMID15253431_Sum: 1 | PMID17705834_embryonic_stem_cell_line_0: 1 | PMID23956156_INS.1Beta_cell_line__0: 1 | PMID18348319_heart_0: 1 | PMID19567276_skeletal_muscle_0: 1 | PMID19700791_liver_0: 1 | PMID24708184_Sum: 4 | PMID16615898_Sum: 1 | PMID23971408_neuroblastoma_.SH.SY5Y._cell_line_0: 1 | MS_Brain_Sum: 3 | MS_Skeletal_Muscle_Sum: 1 | MS_Liver_…	Characterised; Acylglycerol Kinase Mutated in Sengers Syndrome Is a Subunit of the TIM22 Protein Translocase in Mitochondria [PMID:28712724]; APEX (IMS) [PMID:25002142]; APEX (OMM) [PMID:28441135]; Aka MULK		MSeqDR	Known mitochondrial
ENSG00000167283	ATP5MG	ENSG00000156467	UQCRB	ubiquinol-cytochrome c reductase binding protein	MitoCarta3.0	literature, APEX_matrix, yeast mito homolog++, mito protein domain+, MS/MS++	MIM			ENSG00000137547	MRPL15	mitochondrial ribosomal protein L15	PMID28435121_hESCs: 1 | PMID14651853_Sum: 1 | PMID17519225_T_leukemia_cell_line_0: 1 | PMID23956156_INS.1Beta_cell_line__0: 1 | PMID19567276_skeletal_muscle_0: 1 | PMID24708184_Sum: 4 | PMID26450961_Sum: 12 | PMID15598749_T_leukemia_cell_line_0: 1 | MS_Placenta_Sum: 1 | MS_Brain_Sum: 5 | MS_Skeletal_Muscle_Sum: 1 | MS_Liver_Sum: 2 | MS_Kidney_Sum: 1 | MTS_Mean: 0.5058375 | hela_subcell_location_M…	Characterised; APEX (matrix) [PMID:23371551]		MSeqDR	Known mitochondrial
ENSG00000160124	CCDC58	ENSG00000167863	ATP5PD	ATP synthase peripheral stalk subunit d	MitoCarta3.0	literature, APEX_matrix, yeast mito homolog++, mito protein domain+, MS/MS++	MIM	Mitochondria (Supported)		ENSG00000179271	GADD45GIP1	growth arrest and DNA-damage-inducible, gamma interacting protein 1	PMID28435121_hESCs: 1 | PMID17519225_T_leukemia_cell_line_0: 1 | PMID19567276_skeletal_muscle_0: 1 | PMID24708184_Sum: 4 | PMID26450961_Sum: 14 | PMID15598749_T_leukemia_cell_line_0: 1 | PMID16615898_Sum: 1 | PMID26217684_brain_0: 1 | MS_Placenta_Sum: 1 | MS_Brain_Sum: 6 | MS_Skeletal_Muscle_Sum: 2 | MS_Liver_Sum: 1 | MS_Kidney_Sum: 1 | MS_Heart_Sum: 2 | MTS_Mean: 0.5881625 | hela_subcell_locatio…	OMIM:605162; APEX (matrix) [PMID:23371551]		MSeqDR	Known mitochondrial
ENSG00000131844	MCCC2	ENSG00000167283	ATP5MG	ATP synthase membrane subunit g	MitoCarta3.0	literature, APEX_matrix, yeast mito homolog++, mito protein domain+, MS/MS++	MIM	Mitochondria (Supported)		ENSG00000143811	PYCR2	pyrroline-5-carboxylate reductase family, member 2	PMID28435121_hESCs: 1 | PMID17519225_T_leukemia_cell_line_0: 1 | PMID17705834_embryonic_stem_cell_line_0: 1 | PMID23956156_INS.1Beta_cell_line__0: 1 | PMID24708184_Sum: 4 | PMID26450961_Sum: 9 | PMID15598749_T_leukemia_cell_line_0: 1 | PMID16615898_Sum: 1 | PMID21189371_mammary_gland_0: 1 | PMID23971408_neuroblastoma_.SH.SY5Y._cell_line_0: 1 | PMID26217684_brain_0: 1 | MS_Placenta_Sum: 1 | MS_Bra…	MitoCore; OMIM:616406; APEX (matrix) [PMID:23371551]		MSeqDR	Known mitochondrial
ENSG00000124370	MCEE	ENSG00000160124	CCDC58	coiled-coil domain containing 58	MitoCarta3.0	APEX_IMS, yeast mito homolog++, mito protein domain+, MS/MS++	IMS	Mitochondria (Approved)		ENSG00000196236	XPNPEP3	X-prolyl aminopeptidase 3, mitochondrial	PMID28435121_hESCs: 1 | PMID14651853_Sum: 1 | PMID23956156_INS.1Beta_cell_line__0: 1 | PMID19700791_liver_0: 1 | PMID24708184_Sum: 4 | PMID26450961_Sum: 8 | MS_Placenta_Sum: 1 | MS_Brain_Sum: 4 | MS_Liver_Sum: 2 | MTS_Mean: 0.774025 | hela_subcell_location_Mitochondrion: 1 | HPA_NonMitochondria: 1 | HPA_Cytoplasm: 1 | YeastMitoEvidenceGFP: 1 | Rickettsia_Homolog: 1 | compartments_knowledge_differ…	OMIM:613553; APEX (matrix) [PMID:23371551]		MSeqDR	Known mitochondrial
ENSG00000124615	MOCS1	ENSG00000131844	MCCC2	methylcrotonoyl-CoA carboxylase 2	MitoCarta3.0	literature, targetP signal, Rickettsial homolog, mito protein domain, coexpression+, MS/MS++	Matrix	Mitochondria (Enhanced)		ENSG00000189043	NDUFA4	NDUFA4, mitochondrial complex associated	PMID28435121_hESCs: 1 | PMID12592411_heart_0: 1 | PMID14651853_Sum: 4 | PMID15253431_Sum: 2 | PMID17705834_embryonic_stem_cell_line_0: 1 | PMID23956156_INS.1Beta_cell_line__0: 1 | PMID18348319_heart_0: 1 | PMID19567276_skeletal_muscle_0: 1 | PMID19700791_liver_0: 1 | PMID24708184_Sum: 4 | PMID26450961_Sum: 14 | PMID12865426_liver_0: 1 | PMID16615898_Sum: 2 | PMID16615899_liver_0: 1 | PMID21189371…	Characterised; MitoCore;		MSeqDR	Known mitochondrial
ENSG00000146085	MMUT	ENSG00000124370	MCEE	methylmalonyl-CoA epimerase	MitoCarta3.0	targetP signal, induction, coexpression++, MS/MS++	Matrix	Nucleoli (Approved)		ENSG00000128311	TST	thiosulfate sulfurtransferase (rhodanese)	PMID12592411_heart_0: 1 | PMID14651853_Sum: 3 | PMID15253431_Sum: 1 | PMID16415296_unknown_0: 1 | PMID17519225_T_leukemia_cell_line_0: 1 | PMID17705834_embryonic_stem_cell_line_0: 1 | PMID18348319_heart_0: 1 | PMID19567276_skeletal_muscle_0: 1 | PMID19700791_liver_0: 1 | PMID24708184_Sum: 1 | PMID26450961_Sum: 14 | PMID11840540_liver_0: 1 | PMID12601808_placenta_0: 1 | PMID12652598_neuroblastoma_…	OMIM:180370; APEX (matrix) [PMID:23371551]		MSeqDR	Known mitochondrial
ENSG00000122696	SLC25A51	ENSG00000124615	MOCS1	molybdenum cofactor synthesis 1	MitoCarta3.0	APEX_matrix, targetP signal+, Rickettsial homolog, mito protein domain+, MS/MS+	Matrix	Cytosol (Approved)		ENSG00000115520	COQ10B	coenzyme Q10B	PMID19567276_skeletal_muscle_0: 1 | PMID19700791_liver_0: 1 | PMID26450961_Sum: 11 | MS_Placenta_Sum: 1 | MS_Brain_Sum: 3 | MS_Skeletal_Muscle_Sum: 2 | MS_Liver_Sum: 2 | MS_Heart_Sum: 1 | MTS_Mean: 0.9435875 | HPA_Cytoplasm: 1 | MammalMitoEvidenceGFP: 1 | Rickettsia_Homolog: 1 | compartments_knowledge_difference: 2.2 | Comm_Mito_Ratio: 1 |	Characterised		MSeqDR	Known mitochondrial
ENSG00000197912	SPG7	ENSG00000146085	MMUT	methylmalonyl-CoA mutase	MitoCarta3.0	literature, APEX_matrix, targetP signal, mito protein domain+, coexpression, MS/MS++	Matrix	Cytosol (Approved)		ENSG00000035141	FAM136A	family with sequence similarity 136, member A	PMID14651853_Sum: 1 | PMID17705834_embryonic_stem_cell_line_0: 1 | PMID23956156_INS.1Beta_cell_line__0: 1 | PMID19567276_skeletal_muscle_0: 1 | PMID19700791_liver_0: 1 | PMID24708184_Sum: 4 | PMID26450961_Sum: 14 | PMID16615898_Sum: 4 | PMID26217684_brain_0: 1 | MS_Placenta_Sum: 2 | MS_Brain_Sum: 7 | MS_Skeletal_Muscle_Sum: 2 | MS_Liver_Sum: 4 | MS_Kidney_Sum: 1 | MS_Heart_Sum: 1 | MTS_Mean: 0.04…	Identification of two novel mutations in FAM136A and DTNA genes in autosomal-dominant familial Meniere's disease [PMID:25305078]; OMIM:616275; APEX (IMS) [PMID:25002142]		#N/A	Known mitochondrial
ENSG00000154518	ATP5MC3	ENSG00000122696	SLC25A51	solute carrier family 25 member 51	MitoCarta3.0	GFP, yeast mito homolog+, mito protein domain+, coexpression, MS/MS++	MIM	Mitochondria (Approved)		ENSG00000154814	OXNAD1	oxidoreductase NAD-binding domain containing 1	PMID17705834_embryonic_stem_cell_line_0: 1 | PMID23956156_INS.1Beta_cell_line__0: 1 | PMID18348319_heart_0: 1 | PMID19700791_liver_0: 1 | PMID24708184_Sum: 4 | PMID26450961_Sum: 10 | MS_Placenta_Sum: 1 | MS_Brain_Sum: 3 | MS_Liver_Sum: 2 | MS_Heart_Sum: 2 | MTS_Mean: 0.6516375 | hela_subcell_location_Mitochondrion: 1 | HPA_NonMitochondria: 1 | MammalMitoEvidenceGFP: 1 | compartments_knowledge_dif…	APEX (matrix) [PMID:23371551]		MSeqDR	Known mitochondrial
ENSG00000138138	ATAD1	ENSG00000197912	SPG7	SPG7 matrix AAA peptidase subunit, paraplegin	MitoCarta3.0	literature, targetP signal, Rickettsial homolog, mito protein domain+, coexpression+, MS/MS	MIM			ENSG00000138777	PPA2	pyrophosphatase (inorganic) 2	PMID12592411_heart_0: 1 | PMID14651853_Sum: 2 | PMID17519225_T_leukemia_cell_line_0: 1 | PMID17705834_embryonic_stem_cell_line_0: 1 | PMID18348319_heart_0: 1 | PMID19567276_skeletal_muscle_0: 1 | PMID19700791_liver_0: 1 | PMID24708184_Sum: 4 | PMID26450961_Sum: 14 | PMID15501831_Sum: 1 | PMID15598749_T_leukemia_cell_line_0: 1 | PMID16615898_Sum: 6 | PMID16615899_liver_0: 1 | PMID18232058_liver_0:…	Characterised; MitoCore; APEX (matrix) [PMID:23371551]		MSeqDR	Known mitochondrial
ENSG00000154814	OXNAD1	ENSG00000154518	ATP5MC3	ATP synthase membrane subunit c locus 3	MitoCarta3.0	literature, targetP signal, yeast mito homolog+, Rickettsial homolog, mito protein domain, coexpression++	MIM			ENSG00000136522	MRPL47	mitochondrial ribosomal protein L47	PMID28435121_hESCs: 1 | PMID17519225_T_leukemia_cell_line_0: 1 | PMID23956156_INS.1Beta_cell_line__0: 1 | PMID18348319_heart_0: 1 | PMID19567276_skeletal_muscle_0: 1 | PMID24708184_Sum: 4 | PMID15598749_T_leukemia_cell_line_0: 1 | PMID16582907_liver_0: 1 | MS_Brain_Sum: 2 | MS_Skeletal_Muscle_Sum: 1 | MS_Liver_Sum: 1 | MS_Heart_Sum: 1 | MTS_Mean: 0.74758125 | hela_subcell_location_Mitochondrion: …	Characterised; APEX (matrix) [PMID:23371551]		MSeqDR	Known mitochondrial
ENSG00000101181	MTG2	ENSG00000138138	ATAD1	ATPase family AAA domain containing 1	MitoCarta3.0	yeast mito homolog++, Rickettsial homolog, mito protein domain, coexpression, MS/MS++	MOM	Nucleoli (Approved)		ENSG00000137767	SQOR	sulfide quinone reductase-like (yeast)	PMID12592411_heart_0: 1 | PMID14651853_Sum: 1 | PMID16415296_unknown_0: 1 | PMID17519225_T_leukemia_cell_line_0: 1 | PMID17705834_embryonic_stem_cell_line_0: 1 | PMID23956156_INS.1Beta_cell_line__0: 1 | PMID18348319_heart_0: 1 | PMID19567276_skeletal_muscle_0: 1 | PMID19700791_liver_0: 1 | PMID24708184_Sum: 1 | PMID26450961_Sum: 11 | PMID12865426_liver_0: 1 | PMID15986334_immortalized_lymphoblast…	Characterised		MSeqDR	Known mitochondrial
ENSG00000117593	DARS2	ENSG00000154814	OXNAD1	oxidoreductase NAD binding domain containing 1	MitoCarta3.0	APEX_matrix, GFP, mito protein domain, coexpression++, MS/MS++	Matrix	Nucleoplasm (Approved)		ENSG00000173660	UQCRH	ubiquinol-cytochrome c reductase hinge protein	PMID28435121_hESCs: 1 | PMID14651853_Sum: 4 | PMID15253431_Sum: 2 | PMID17705834_embryonic_stem_cell_line_0: 1 | PMID18348319_heart_0: 1 | PMID19700791_liver_0: 1 | PMID24708184_Sum: 4 | PMID26450961_Sum: 14 | PMID12210211_Sum: 1 | PMID12865426_liver_0: 1 | PMID16615898_Sum: 4 | PMID21189371_mammary_gland_0: 1 | PMID23971408_neuroblastoma_.SH.SY5Y._cell_line_0: 1 | PMID26217684_brain_0: 1 | MS_Pl…	Characterised; MitoCore; APEX (IMS) [PMID:25002142]		MSeqDR	Known mitochondrial
ENSG00000111639	MRPL51	ENSG00000101181	MTG2	mitochondrial ribosome associated GTPase 2	MitoCarta3.0	literature, APEX_matrix, targetP signal+, yeast mito homolog+, Rickettsial homolog, mito protein domain, coexpression	Matrix			ENSG00000171953	ATPAF2	ATP synthase mitochondrial F1 complex assembly factor 2	PMID28435121_hESCs: 1 | PMID17519225_T_leukemia_cell_line_0: 1 | PMID17705834_embryonic_stem_cell_line_0: 1 | PMID23956156_INS.1Beta_cell_line__0: 1 | PMID19567276_skeletal_muscle_0: 1 | PMID24708184_Sum: 3 | PMID26450961_Sum: 13 | MS_Placenta_Sum: 1 | MS_Brain_Sum: 5 | MS_Skeletal_Muscle_Sum: 2 | MS_Liver_Sum: 1 | MS_Heart_Sum: 1 | MTS_Mean: 0.7920375 | hela_subcell_location_Mitochondrion: 1 | H…	Characterised		MSeqDR	Known mitochondrial
ENSG00000173599	PC	ENSG00000117593	DARS2	aspartyl-tRNA synthetase 2, mitochondrial	MitoCarta3.0	APEX_matrix, targetP signal, yeast mito homolog++, Rickettsial homolog, mito protein domain, coexpression, MS/MS	Matrix	Mitochondria (Supported)		ENSG00000109180	OCIAD1	OCIA domain containing 1	PMID28435121_hESCs: 1 | PMID15253431_Sum: 1 | PMID17519225_T_leukemia_cell_line_0: 1 | PMID17705834_embryonic_stem_cell_line_0: 1 | PMID18348319_heart_0: 1 | PMID19567276_skeletal_muscle_0: 1 | PMID19700791_liver_0: 1 | PMID24708184_Sum: 4 | PMID26450961_Sum: 14 | PMID15598749_T_leukemia_cell_line_0: 1 | PMID23971408_neuroblastoma_.SH.SY5Y._cell_line_0: 1 | PMID26217684_brain_0: 1 | MS_Placenta_S…	OCIAD1 Controls Electron Transport Chain Complex I Activity to Regulate Energy Metabolism in Human Pluripotent Stem Cells [PMID:29937147]; APEX (IMS) [PMID:25002142]; APEX (OMM) [PMID:28441135]		MSeqDR	Known mitochondrial
ENSG00000125246	CLYBL	ENSG00000111639	MRPL51	mitochondrial ribosomal protein L51	MitoCarta3.0	literature, APEX_matrix, targetP signal, mito protein domain+, coexpression, MS/MS++	Matrix	Mitochondria (Supported)		ENSG00000177370	TIMM22	translocase of inner mitochondrial membrane 22 homolog (yeast)	PMID12592411_heart_0: 1 | PMID17705834_embryonic_stem_cell_line_0: 1 | PMID23956156_INS.1Beta_cell_line__0: 1 | PMID18348319_heart_0: 1 | PMID24708184_Sum: 4 | PMID26450961_Sum: 14 | PMID23971408_neuroblastoma_.SH.SY5Y._cell_line_0: 1 | PMID26217684_brain_0: 1 | MS_Placenta_Sum: 1 | MS_Brain_Sum: 6 | MS_Skeletal_Muscle_Sum: 1 | MS_Liver_Sum: 1 | MS_Kidney_Sum: 1 | MS_Heart_Sum: 3 | MTS_Mean: 0.02…	Characterised		MSeqDR	Known mitochondrial
ENSG00000135241	PNPLA8	ENSG00000173599	PC	pyruvate carboxylase	MitoCarta3.0	literature, targetP signal, Rickettsial homolog, mito protein domain, coexpression, MS/MS++	Matrix	Mitochondria (Enhanced)		ENSG00000067992	PDK3	pyruvate dehydrogenase kinase, isozyme 3	PMID28435121_hESCs: 1 | PMID17519225_T_leukemia_cell_line_0: 1 | PMID17705834_embryonic_stem_cell_line_0: 1 | PMID23956156_INS.1Beta_cell_line__0: 1 | PMID24708184_Sum: 2 | PMID26450961_Sum: 12 | PMID15598749_T_leukemia_cell_line_0: 1 | MS_Placenta_Sum: 1 | MS_Brain_Sum: 5 | MS_Skeletal_Muscle_Sum: 1 | MS_Kidney_Sum: 1 | MTS_Mean: 0.73549375 | YeastMitoEvidenceGFP: 1 | compartments_knowledge_diff…	Characterised; APEX (matrix) [PMID:23371551]		MSeqDR	Known mitochondrial
ENSG00000103150	MLYCD	ENSG00000125246	CLYBL	citramalyl-CoA lyase	MitoCarta3.0	APEX_matrix, targetP signal+, induction, coexpression+, MS/MS++	Matrix	Cytosol (Approved)		ENSG00000151413	NUBPL	nucleotide binding protein-like	PMID15253431_Sum: 2 | PMID17705834_embryonic_stem_cell_line_0: 1 | PMID18348319_heart_0: 1 | PMID19567276_skeletal_muscle_0: 1 | PMID24708184_Sum: 4 | PMID26450961_Sum: 6 | MS_Placenta_Sum: 1 | MS_Brain_Sum: 2 | MS_Skeletal_Muscle_Sum: 1 | MS_Heart_Sum: 3 | MTS_Mean: 0.76473125 | HPA_Mitochondria: 1 | HPA_NonMitochondria: 1 | Rickettsia_Homolog: 1 | compartments_knowledge_difference: 2 | Cluh_Enr…	OMIM:613621		MSeqDR	Known mitochondrial
ENSG00000145337	PYURF	ENSG00000135241	PNPLA8	patatin like phospholipase domain containing 8	MitoCarta3.0	APEX_matrix, Rickettsial homolog, induction, coexpression++, MS/MS+	MIM	Cytosol;Nucleoplasm (Approved)		ENSG00000173436	MICOS10	mitochondrial inner membrane organizing system 1	PMID12592411_heart_0: 1 | PMID15253431_Sum: 1 | PMID18348319_heart_0: 1 | PMID24708184_Sum: 1 | PMID26450961_Sum: 14 | MS_Placenta_Sum: 1 | MS_Brain_Sum: 3 | MS_Skeletal_Muscle_Sum: 1 | MS_Liver_Sum: 1 | MS_Kidney_Sum: 1 | MS_Heart_Sum: 4 | MTS_Mean: 0.1179 | hela_subcell_location_Mitochondrion: 1 | HPA_Mitochondria: 1 | compartments_knowledge_difference: 2.6 | Comm_Mito_Ratio: 0.714 |	OMIM:616574; APEX (IMS) [PMID:25002142]; APEX (OMM) [PMID:28441135]		#N/A	Known mitochondrial
ENSG00000126768	TIMM17B	ENSG00000103150	MLYCD	malonyl-CoA decarboxylase	MitoCarta3.0	literature, APEX_matrix, targetP signal+, mito protein domain, coexpression++, MS/MS	Matrix			ENSG00000183172	SMDT1	single-pass membrane protein with aspartate-rich tail 1	PMID28435121_hESCs: 1 | PMID19567276_skeletal_muscle_0: 1 | PMID19700791_liver_0: 1 | PMID24708184_Sum: 1 | PMID26450961_Sum: 11 | MS_Placenta_Sum: 1 | MS_Brain_Sum: 4 | MS_Skeletal_Muscle_Sum: 1 | MS_Liver_Sum: 1 | MS_Kidney_Sum: 1 | MTS_Mean: 0.89814375 | HPA_Mitochondria: 1 | HPA_NonMitochondria: 1 | MammalMitoEvidenceGFP: 1 | compartments_knowledge_difference: 1.2 | Comm_Mito_Ratio: 0.75 |	Characterised		#N/A	Known mitochondrial
ENSG00000106591	MRPL32	ENSG00000145337	PYURF	PIGY upstream reading frame	MitoCarta3.0	targetP signal+, induction, coexpression++, MS/MS	unknown	Nucleoplasm (Approved)		ENSG00000007923	DNAJC11	DnaJ (Hsp40) homolog, subfamily C, member 11	PMID28435121_hESCs: 1 | PMID12592411_heart_0: 1 | PMID15253431_Sum: 1 | PMID17519225_T_leukemia_cell_line_0: 1 | PMID17705834_embryonic_stem_cell_line_0: 1 | PMID23956156_INS.1Beta_cell_line__0: 1 | PMID18348319_heart_0: 1 | PMID19700791_liver_0: 1 | PMID24708184_Sum: 4 | PMID26450961_Sum: 14 | PMID15598749_T_leukemia_cell_line_0: 1 | PMID23971408_neuroblastoma_.SH.SY5Y._cell_line_0: 1 | MS_Place…	OMIM:614827; APEX (OMM) [PMID:28441135]		MSeqDR	Known mitochondrial
ENSG00000144741	SLC25A26	ENSG00000126768	TIMM17B	translocase of inner mitochondrial membrane 17B	MitoCarta3.0	literature, APEX_IMS, yeast mito homolog+, mito protein domain+, coexpression, MS/MS+	MIM	Microtubules (Approved)		ENSG00000140740	UQCRC2	ubiquinol-cytochrome c reductase core protein II	PMID28435121_hESCs: 1 | PMID12592411_heart_0: 1 | PMID14651853_Sum: 4 | PMID15253431_Sum: 2 | PMID16415296_unknown_0: 1 | PMID17519225_T_leukemia_cell_line_0: 1 | PMID17705834_embryonic_stem_cell_line_0: 1 | PMID23956156_INS.1Beta_cell_line__0: 1 | PMID18348319_heart_0: 1 | PMID19567276_skeletal_muscle_0: 1 | PMID19700791_liver_0: 1 | PMID24708184_Sum: 4 | PMID26450961_Sum: 14 | PMID12210211_Sum:…	Characterised; MitoCore; APEX (matrix) [PMID:23371551]		MSeqDR	Known mitochondrial
ENSG00000250799	PRODH2	ENSG00000106591	MRPL32	mitochondrial ribosomal protein L32	MitoCarta3.0	literature, APEX_matrix, yeast mito homolog++, Rickettsial homolog, mito protein domain, coexpression, MS/MS	Matrix			ENSG00000133315	MACROD1	MACRO domain containing 1	PMID12592411_heart_0: 1 | PMID14651853_Sum: 1 | PMID15253431_Sum: 2 | PMID16415296_unknown_0: 1 | PMID17519225_T_leukemia_cell_line_0: 1 | PMID23956156_INS.1Beta_cell_line__0: 1 | PMID18348319_heart_0: 1 | PMID19567276_skeletal_muscle_0: 1 | PMID19700791_liver_0: 1 | PMID24708184_Sum: 3 | PMID26450961_Sum: 13 | PMID16615898_Sum: 3 | PMID16615899_liver_0: 1 | PMID23971408_neuroblastoma_.SH.SY5Y._c…	MacroD1 Is a Promiscuous ADP-Ribosyl Hydrolase Localized to Mitochondria [PMID:29410655]; APEX (matrix) [PMID:23371551]		MSeqDR	Known mitochondrial
ENSG00000114021	NIT2	ENSG00000144741	SLC25A26	solute carrier family 25 member 26	MitoCarta3.0	literature, yeast mito homolog++, mito protein domain+, coexpression, MS/MS	MIM	Mitochondria (Supported)		ENSG00000185414	MRPL30	mitochondrial ribosomal protein L30	PMID23956156_INS.1Beta_cell_line__0: 1 | PMID18348319_heart_0: 1 | PMID19700791_liver_0: 1 | PMID24708184_Sum: 4 | PMID26450961_Sum: 14 | MS_Placenta_Sum: 1 | MS_Brain_Sum: 5 | MS_Skeletal_Muscle_Sum: 1 | MS_Liver_Sum: 2 | MS_Kidney_Sum: 1 | MS_Heart_Sum: 2 | MTS_Mean: 0.78208125 | hela_subcell_location_Mitochondrion: 1 | compartments_knowledge_difference: 0.6 | Comm_Mito_Ratio: 0.8 |	Characterised; APEX (matrix) [PMID:23371551]		MSeqDR	Known mitochondrial
ENSG00000267673	FDX2	ENSG00000250799	PRODH2	proline dehydrogenase 2	MitoCarta3.0	targetP signal, yeast mito homolog+, mito protein domain+, MS/MS+	MIM	Nucleoplasm (Approved)		ENSG00000156709	AIFM1	apoptosis-inducing factor, mitochondrion-associated, 1	PMID28435121_hESCs: 1 | PMID12592411_heart_0: 1 | PMID14651853_Sum: 2 | PMID15253431_Sum: 2 | PMID16415296_unknown_0: 1 | PMID17519225_T_leukemia_cell_line_0: 1 | PMID17705834_embryonic_stem_cell_line_0: 1 | PMID23956156_INS.1Beta_cell_line__0: 1 | PMID18348319_heart_0: 1 | PMID19567276_skeletal_muscle_0: 1 | PMID19700791_liver_0: 1 | PMID24708184_Sum: 4 | PMID26450961_Sum: 14 | PMID12210211_Sum:…	Characterised; APEX (IMS) [PMID:25002142]; APEX (OMM) [PMID:28441135]		MSeqDR	Known mitochondrial
ENSG00000082212	ME2	ENSG00000114021	NIT2	nitrilase family member 2	MitoCarta3.0	Rickettsial homolog, mito protein domain, coexpression, MS/MS++	unknown	Cytosol (Supported)		ENSG00000154174	TOMM70	translocase of outer mitochondrial membrane 70 homolog A (S. cerevisiae)	PMID28435121_hESCs: 1 | PMID12592411_heart_0: 1 | PMID14651853_Sum: 1 | PMID16415296_unknown_0: 1 | PMID17519225_T_leukemia_cell_line_0: 1 | PMID17705834_embryonic_stem_cell_line_0: 1 | PMID23956156_INS.1Beta_cell_line__0: 1 | PMID18348319_heart_0: 1 | PMID24708184_Sum: 4 | PMID15501831_Sum: 1 | PMID15598749_T_leukemia_cell_line_0: 1 | PMID16615898_Sum: 3 | PMID17000643_Sum: 1 | PMID23971408_neur…	Characterised; APEX (OMM) [PMID:28441135]		MSeqDR	Known mitochondrial
ENSG00000178952	TUFM	ENSG00000267673	FDX2	ferredoxin 2	MitoCarta3.0	APEX_matrix, targetP signal, yeast mito homolog+, Rickettsial homolog, mito protein domain, coexpression, MS/MS	Matrix			ENSG00000147853	AK3	adenylate kinase 3	PMID28435121_hESCs: 1 | PMID12592411_heart_0: 1 | PMID14651853_Sum: 3 | PMID15253431_Sum: 2 | PMID16415296_unknown_0: 1 | PMID17519225_T_leukemia_cell_line_0: 1 | PMID17705834_embryonic_stem_cell_line_0: 1 | PMID23956156_INS.1Beta_cell_line__0: 1 | PMID18348319_heart_0: 1 | PMID19567276_skeletal_muscle_0: 1 | PMID19700791_liver_0: 1 | PMID24708184_Sum: 4 | PMID26450961_Sum: 14 | PMID12601808_plac…	Characterised; MitoCore; APEX (matrix) [PMID:23371551]		MSeqDR	Known mitochondrial
ENSG00000156885	COX6A2	ENSG00000082212	ME2	malic enzyme 2	MitoCarta3.0	literature, APEX_matrix, targetP signal, yeast mito homolog+, Rickettsial homolog, mito protein domain, MS/MS++	Matrix	Mitochondria (Supported)		ENSG00000204316	MRPL38	mitochondrial ribosomal protein L38	PMID28435121_hESCs: 1 | PMID17519225_T_leukemia_cell_line_0: 1 | PMID17705834_embryonic_stem_cell_line_0: 1 | PMID23956156_INS.1Beta_cell_line__0: 1 | PMID18348319_heart_0: 1 | PMID24708184_Sum: 4 | PMID26450961_Sum: 8 | PMID15501831_Sum: 1 | PMID21189371_mammary_gland_0: 1 | PMID23971408_neuroblastoma_.SH.SY5Y._cell_line_0: 1 | MS_Placenta_Sum: 1 | MS_Brain_Sum: 3 | MS_Heart_Sum: 2 | MTS_Mean: 0…	Characterised; APEX (matrix) [PMID:23371551]		MSeqDR	Known mitochondrial
ENSG00000014824	SLC30A9	ENSG00000178952	TUFM	Tu translation elongation factor, mitochondrial	MitoCarta3.0	literature, APEX_matrix, targetP signal, yeast mito homolog+, Rickettsial homolog, mito protein domain, MS/MS++	Matrix	Mitochondria (Enhanced)		ENSG00000143314	MRPL24	mitochondrial ribosomal protein L24	PMID28435121_hESCs: 1 | PMID17519225_T_leukemia_cell_line_0: 1 | PMID23956156_INS.1Beta_cell_line__0: 1 | PMID18348319_heart_0: 1 | PMID19567276_skeletal_muscle_0: 1 | PMID19700791_liver_0: 1 | PMID24708184_Sum: 4 | PMID26450961_Sum: 13 | PMID15598749_T_leukemia_cell_line_0: 1 | PMID15986334_immortalized_lymphoblastoid_cell_line_0: 1 | PMID23971408_neuroblastoma_.SH.SY5Y._cell_line_0: 1 | PMID262…	Characterised; APEX (matrix) [PMID:23371551]		MSeqDR	Known mitochondrial
ENSG00000144559	TAMM41	ENSG00000156885	COX6A2	cytochrome c oxidase subunit 6A2	MitoCarta3.0	literature, targetP signal, yeast mito homolog+, mito protein domain+, induction, coexpression	MIM			ENSG00000147684	NDUFB9	NADH dehydrogenase (ubiquinone) 1 beta subcomplex, 9, 22kDa	PMID28435121_hESCs: 1 | PMID12592411_heart_0: 1 | PMID14651853_Sum: 2 | PMID15253431_Sum: 1 | PMID17705834_embryonic_stem_cell_line_0: 1 | PMID23956156_INS.1Beta_cell_line__0: 1 | PMID18348319_heart_0: 1 | PMID19567276_skeletal_muscle_0: 1 | PMID19700791_liver_0: 1 | PMID24708184_Sum: 4 | PMID26450961_Sum: 14 | PMID12601808_placenta_0: 1 | PMID12652598_neuroblastoma_cell_line_IMR.32_0: 1 | PMID12…	Characterised; MitoCore; APEX (matrix) [PMID:23371551]; APEX (IMS) [PMID:25002142]		MSeqDR	Known mitochondrial
ENSG00000265354	TIMM23	ENSG00000014824	SLC30A9	solute carrier family 30 member 9	MitoCarta3.0	APEX_matrix, targetP signal+, yeast mito homolog++, mito protein domain, induction, MS/MS	MIM			ENSG00000099821	POLRMT	polymerase (RNA) mitochondrial (DNA directed)	PMID28435121_hESCs: 1 | PMID17519225_T_leukemia_cell_line_0: 1 | PMID17705834_embryonic_stem_cell_line_0: 1 | PMID23956156_INS.1Beta_cell_line__0: 1 | PMID18348319_heart_0: 1 | PMID24708184_Sum: 2 | PMID26450961_Sum: 11 | PMID15598749_T_leukemia_cell_line_0: 1 | MS_Placenta_Sum: 1 | MS_Brain_Sum: 3 | MS_Skeletal_Muscle_Sum: 1 | MS_Kidney_Sum: 1 | MS_Heart_Sum: 1 | MTS_Mean: 0.64913125 | hela_subc…	Characterised; APEX (matrix) [PMID:23371551]		MSeqDR	Known mitochondrial
ENSG00000155906	RMND1	ENSG00000144559	TAMM41	TAM41 mitochondrial translocator assembly and maintenance homolog	MitoCarta3.0	GFP, yeast mito homolog++, mito protein domain+, MS/MS++	MIM	Cytosol (Approved)		ENSG00000002549	LAP3	leucine aminopeptidase 3	PMID28435121_hESCs: 1 | PMID14651853_Sum: 1 | PMID17519225_T_leukemia_cell_line_0: 1 | PMID17705834_embryonic_stem_cell_line_0: 1 | PMID23956156_INS.1Beta_cell_line__0: 1 | PMID18348319_heart_0: 1 | PMID19567276_skeletal_muscle_0: 1 | PMID19700791_liver_0: 1 | PMID24708184_Sum: 4 | PMID26450961_Sum: 14 | PMID12652598_neuroblastoma_cell_line_IMR.32_0: 1 | PMID15501831_Sum: 1 | PMID15986334_immorta…	APEX (matrix) [PMID:23371551]		MSeqDR	Known mitochondrial
ENSG00000116688	MFN2	ENSG00000265354	TIMM23	translocase of inner mitochondrial membrane 23	MitoCarta3.0	literature, APEX_IMS, yeast mito homolog++, mito protein domain+, MS/MS++	MIM	Mitochondria (Supported)		ENSG00000135070	ISCA1	iron-sulfur cluster assembly 1	PMID16415296_unknown_0: 1 | PMID17519225_T_leukemia_cell_line_0: 1 | PMID19567276_skeletal_muscle_0: 1 | PMID26450961_Sum: 13 | MS_Placenta_Sum: 1 | MS_Brain_Sum: 3 | MS_Skeletal_Muscle_Sum: 2 | MS_Liver_Sum: 1 | MS_Heart_Sum: 1 | MTS_Mean: 0.97354375 | hela_subcell_location_Mitochondrion: 1 | YeastMitoEvidenceGFP: 1 | Rickettsia_Homolog: 1 | compartments_knowledge_difference: 1 | Comm_Mito_Ratio…	Characterised; APEX (matrix) [PMID:23371551]		MSeqDR	Known mitochondrial
ENSG00000213221	DNLZ	ENSG00000155906	RMND1	required for meiotic nuclear division 1 homolog	MitoCarta3.0	literature, GFP, targetP signal, yeast mito homolog++, Rickettsial homolog, mito protein domain, MS/MS	MIM	Mitochondria (Supported)		ENSG00000198015	MRPL42	mitochondrial ribosomal protein L42	PMID18348319_heart_0: 1 | PMID24708184_Sum: 1 | PMID26450961_Sum: 4 | PMID16615898_Sum: 1 | PMID26217684_brain_0: 1 | MS_Placenta_Sum: 1 | MS_Brain_Sum: 1 | MS_Liver_Sum: 1 | MS_Heart_Sum: 1 | MTS_Mean: 0.3397125 | hela_subcell_location_Mitochondrion: 1 | HPA_Mitochondria: 1 | HPA_NonMitochondria: 1 | MammalMitoEvidenceGFP: 1 | compartments_knowledge_difference: 1.6 | Comm_Mito_Ratio: 1 |	Characterised; APEX (matrix) [PMID:23371551]		MSeqDR	Known mitochondrial
ENSG00000163528	CHCHD4	ENSG00000116688	MFN2	mitofusin 2	MitoCarta3.0	literature, mito protein domain+, induction, coexpression, MS/MS+	MOM			ENSG00000128309	MPST	mercaptopyruvate sulfurtransferase	PMID14651853_Sum: 2 | PMID16415296_unknown_0: 1 | PMID17519225_T_leukemia_cell_line_0: 1 | PMID17705834_embryonic_stem_cell_line_0: 1 | PMID23956156_INS.1Beta_cell_line__0: 1 | PMID19567276_skeletal_muscle_0: 1 | PMID19700791_liver_0: 1 | PMID24708184_Sum: 4 | PMID26450961_Sum: 13 | PMID11840540_liver_0: 1 | PMID12865426_liver_0: 1 | PMID15501831_Sum: 1 | PMID15598749_T_leukemia_cell_line_0: 1 | …	MitoCore; APEX (matrix) [PMID:23371551]		MSeqDR	Known mitochondrial
ENSG00000004779	NDUFAB1	ENSG00000213221	DNLZ	DNL-type zinc finger	MitoCarta3.0	APEX_matrix, targetP signal, yeast mito homolog++, mito protein domain+, MS/MS	Matrix	Mitochondria (Supported)		ENSG00000119471	HSDL2	hydroxysteroid dehydrogenase like 2	PMID28435121_hESCs: 1 | PMID12592411_heart_0: 1 | PMID14651853_Sum: 1 | PMID15253431_Sum: 1 | PMID16415296_unknown_0: 1 | PMID17519225_T_leukemia_cell_line_0: 1 | PMID23956156_INS.1Beta_cell_line__0: 1 | PMID18348319_heart_0: 1 | PMID19567276_skeletal_muscle_0: 1 | PMID19700791_liver_0: 1 | PMID24708184_Sum: 2 | PMID26450961_Sum: 14 | PMID15598749_T_leukemia_cell_line_0: 1 | PMID16615898_Sum: 2 |…	APEX (matrix) [PMID:23371551]		MSeqDR	Known mitochondrial
ENSG00000166743	ACSM1	ENSG00000163528	CHCHD4	coiled-coil-helix-coiled-coil-helix domain containing 4	MitoCarta3.0	literature, APEX_IMS, yeast mito homolog++, mito protein domain, induction, coexpression, MS/MS+	IMS	Mitochondria (Supported)		ENSG00000204568	MRPS18B	mitochondrial ribosomal protein S18B	PMID28435121_hESCs: 1 | PMID12592411_heart_0: 1 | PMID17519225_T_leukemia_cell_line_0: 1 | PMID17705834_embryonic_stem_cell_line_0: 1 | PMID23956156_INS.1Beta_cell_line__0: 1 | PMID18348319_heart_0: 1 | PMID19567276_skeletal_muscle_0: 1 | PMID24708184_Sum: 4 | PMID26450961_Sum: 11 | PMID23971408_neuroblastoma_.SH.SY5Y._cell_line_0: 1 | MS_Placenta_Sum: 1 | MS_Brain_Sum: 5 | MS_Skeletal_Muscle_Sum…	Characterised; APEX (matrix) [PMID:23371551]		MSeqDR	Known mitochondrial
ENSG00000183513	COA5	ENSG00000004779	NDUFAB1	NADH:ubiquinone oxidoreductase subunit AB1	MitoCarta3.0	literature, APEX_matrix, targetP signal+, yeast mito homolog, Rickettsial homolog, mito protein domain, MS/MS+	MIM	Mitochondria (Supported)		ENSG00000100577	GSTZ1	glutathione S-transferase zeta 1	PMID14651853_Sum: 3 | PMID16415296_unknown_0: 1 | PMID17705834_embryonic_stem_cell_line_0: 1 | PMID23956156_INS.1Beta_cell_line__0: 1 | PMID18348319_heart_0: 1 | PMID19567276_skeletal_muscle_0: 1 | PMID19700791_liver_0: 1 | PMID24708184_Sum: 4 | PMID26450961_Sum: 14 | PMID16615898_Sum: 3 | PMID16615899_liver_0: 1 | MS_Placenta_Sum: 1 | MS_Brain_Sum: 5 | MS_Skeletal_Muscle_Sum: 2 | MS_Liver_Sum: 5…	MitoCore; APEX (matrix) [PMID:23371551]		MSeqDR	Known mitochondrial
ENSG00000173085	COQ2	ENSG00000166743	ACSM1	acyl-CoA synthetase medium chain family member 1	MitoCarta3.0	literature, targetP signal, Rickettsial homolog, mito protein domain, coexpression, MS/MS++	Matrix			ENSG00000121897	LIAS	lipoic acid synthetase	PMID17705834_embryonic_stem_cell_line_0: 1 | PMID18348319_heart_0: 1 | PMID24708184_Sum: 4 | PMID26450961_Sum: 5 | MS_Placenta_Sum: 1 | MS_Brain_Sum: 3 | MS_Skeletal_Muscle_Sum: 1 | MS_Heart_Sum: 1 | MTS_Mean: 0.69974375 | HPA_Mitochondria: 1 | HPA_NonMitochondria: 1 | YeastMitoEvidenceGFP: 1 | Rickettsia_Homolog: 1 | compartments_knowledge_difference: 1.8 | Comm_Mito_Ratio: 1 |	Characterised; APEX (matrix) [PMID:23371551]		MSeqDR	Known mitochondrial
ENSG00000164494	PDSS2	ENSG00000183513	COA5	cytochrome c oxidase assembly factor 5	MitoCarta3.0	literature, APEX_IMS, yeast mito homolog++, mito protein domain+, induction, MS/MS	IMS	Mitochondria (Supported)		ENSG00000090857	PDPR	pyruvate dehydrogenase phosphatase regulatory subunit	PMID28435121_hESCs: 1 | PMID17519225_T_leukemia_cell_line_0: 1 | PMID23956156_INS.1Beta_cell_line__0: 1 | PMID18348319_heart_0: 1 | PMID19567276_skeletal_muscle_0: 1 | PMID24708184_Sum: 3 | PMID26450961_Sum: 11 | PMID15598749_T_leukemia_cell_line_0: 1 | MS_Placenta_Sum: 1 | MS_Brain_Sum: 4 | MS_Skeletal_Muscle_Sum: 2 | MS_Heart_Sum: 2 | MTS_Mean: 0.84035 | hela_subcell_location_Mitochondrion: 1 |…	Role of the regulatory subunit of bovine pyruvate dehydrogenase phosphatase [PMID:8643510]; OMIM:617835; APEX (matrix) [PMID:23371551]		MSeqDR	Known mitochondrial
ENSG00000113790	EHHADH	ENSG00000173085	COQ2	coenzyme Q2, polyprenyltransferase	MitoCarta3.0	literature, targetP signal, yeast mito homolog++, Rickettsial homolog, mito protein domain, coexpression+	MIM	Cytosol (Approved)		ENSG00000138029	HADHB	hydroxyacyl-CoA dehydrogenase/3-ketoacyl-CoA thiolase/enoyl-CoA hydratase (trifunctional protein), beta subunit	PMID28435121_hESCs: 1 | PMID12592411_heart_0: 1 | PMID14651853_Sum: 3 | PMID15253431_Sum: 2 | PMID16415296_unknown_0: 1 | PMID17519225_T_leukemia_cell_line_0: 1 | PMID17705834_embryonic_stem_cell_line_0: 1 | PMID23956156_INS.1Beta_cell_line__0: 1 | PMID18348319_heart_0: 1 | PMID19567276_skeletal_muscle_0: 1 | PMID19700791_liver_0: 1 | PMID24708184_Sum: 4 | PMID26450961_Sum: 14 | PMID11840540_live…	Characterised; MitoCore;		MSeqDR	Known mitochondrial
ENSG00000213619	NDUFS3	ENSG00000164494	PDSS2	decaprenyl diphosphate synthase subunit 2	MitoCarta3.0	literature, APEX_matrix, targetP signal, yeast mito homolog+, Rickettsial homolog, mito protein domain, coexpression+	MIM	Cytosol (Enhanced)		ENSG00000172115	CYCS	cytochrome c, somatic	PMID28435121_hESCs: 1 | PMID12592411_heart_0: 1 | PMID15253431_Sum: 2 | PMID16415296_unknown_0: 1 | PMID17519225_T_leukemia_cell_line_0: 1 | PMID23956156_INS.1Beta_cell_line__0: 1 | PMID19567276_skeletal_muscle_0: 1 | PMID19700791_liver_0: 1 | PMID24708184_Sum: 1 | PMID26450961_Sum: 14 | PMID12601808_placenta_0: 1 | PMID15598749_T_leukemia_cell_line_0: 1 | PMID15986334_immortalized_lymphoblastoid…	Characterised; MitoCore; APEX (IMS) [PMID:25002142]; APEX (OMM) [PMID:28441135]		MSeqDR	Known mitochondrial
ENSG00000135776	ABCB10	ENSG00000113790	EHHADH	enoyl-CoA hydratase and 3-hydroxyacyl CoA dehydrogenase	MitoCarta3.0	yeast mito homolog+, Rickettsial homolog, mito protein domain, coexpression, MS/MS+	unknown			ENSG00000159423	ALDH4A1	aldehyde dehydrogenase 4 family, member A1	PMID28435121_hESCs: 1 | PMID12592411_heart_0: 1 | PMID14651853_Sum: 3 | PMID15253431_Sum: 2 | PMID17519225_T_leukemia_cell_line_0: 1 | PMID18348319_heart_0: 1 | PMID19567276_skeletal_muscle_0: 1 | PMID24708184_Sum: 2 | PMID26450961_Sum: 14 | PMID12601808_placenta_0: 1 | PMID12652598_neuroblastoma_cell_line_IMR.32_0: 1 | PMID12865426_liver_0: 1 | PMID15598749_T_leukemia_cell_line_0: 1 | PMID166158…	Characterised; MitoCore; APEX (matrix) [PMID:23371551]		MSeqDR	Known mitochondrial
ENSG00000131730	CKMT2	ENSG00000213619	NDUFS3	NADH:ubiquinone oxidoreductase core subunit S3	MitoCarta3.0	literature, APEX_matrix, targetP signal+, Rickettsial homolog, mito protein domain, MS/MS++	MIM	Mitochondria (Supported)		ENSG00000004864	SLC25A13	solute carrier family 25 (aspartate/glutamate carrier), member 13	PMID28435121_hESCs: 1 | PMID12592411_heart_0: 1 | PMID14651853_Sum: 4 | PMID15253431_Sum: 1 | PMID17705834_embryonic_stem_cell_line_0: 1 | PMID23956156_INS.1Beta_cell_line__0: 1 | PMID18348319_heart_0: 1 | PMID19700791_liver_0: 1 | PMID24708184_Sum: 2 | PMID26450961_Sum: 14 | PMID12865426_liver_0: 1 | PMID16120276_neuroblastoma_cell_line_SH.SY5Y_0: 1 | PMID16615898_Sum: 2 | PMID16615899_liver_0: …	Characterised		MSeqDR	Known mitochondrial
ENSG00000131368	MRPS25	ENSG00000135776	ABCB10	ATP binding cassette subfamily B member 10	MitoCarta3.0	literature, APEX_matrix, yeast mito homolog+, Rickettsial homolog, mito protein domain, induction, coexpression, MS/MS+	MIM			ENSG00000091140	DLD	dihydrolipoamide dehydrogenase	PMID28435121_hESCs: 1 | MONOS_Homolog: 1 | PMID12592411_heart_0: 1 | PMID14651853_Sum: 4 | PMID15253431_Sum: 2 | PMID16415296_unknown_0: 1 | PMID17519225_T_leukemia_cell_line_0: 1 | PMID17705834_embryonic_stem_cell_line_0: 1 | PMID23956156_INS.1Beta_cell_line__0: 1 | PMID18348319_heart_0: 1 | PMID19567276_skeletal_muscle_0: 1 | PMID19700791_liver_0: 1 | PMID24708184_Sum: 4 | PMID26450961_Sum: 14 …	Characterised; MitoCore; APEX (matrix) [PMID:23371551]		MSeqDR	Known mitochondrial
ENSG00000177646	ACAD9	ENSG00000131730	CKMT2	creatine kinase, mitochondrial 2	MitoCarta3.0	literature, targetP signal, mito protein domain, induction, coexpression, MS/MS++	MIM			ENSG00000162910	MRPL55	mitochondrial ribosomal protein L55	PMID28435121_hESCs: 1 | PMID17519225_T_leukemia_cell_line_0: 1 | PMID17705834_embryonic_stem_cell_line_0: 1 | PMID18348319_heart_0: 1 | PMID19567276_skeletal_muscle_0: 1 | PMID24708184_Sum: 4 | PMID26450961_Sum: 13 | PMID15986334_immortalized_lymphoblastoid_cell_line_0: 1 | MS_Placenta_Sum: 1 | MS_Brain_Sum: 5 | MS_Skeletal_Muscle_Sum: 1 | MS_Liver_Sum: 1 | MS_Kidney_Sum: 1 | MS_Heart_Sum: 2 | MT…	Characterised; APEX (matrix) [PMID:23371551]		MSeqDR	Known mitochondrial
ENSG00000133983	COX16	ENSG00000131368	MRPS25	mitochondrial ribosomal protein S25	MitoCarta3.0	literature, APEX_matrix, targetP signal, mito protein domain, induction, coexpression, MS/MS++	Matrix	Mitochondria (Supported)		ENSG00000123472	ATPAF1	ATP synthase mitochondrial F1 complex assembly factor 1	PMID18348319_heart_0: 1 | PMID19567276_skeletal_muscle_0: 1 | PMID24708184_Sum: 2 | PMID26450961_Sum: 8 | PMID12652598_neuroblastoma_cell_line_IMR.32_0: 1 | MS_Placenta_Sum: 1 | MS_Brain_Sum: 3 | MS_Skeletal_Muscle_Sum: 1 | MS_Heart_Sum: 1 | MTS_Mean: 0.0935625 | hela_subcell_location_Mitochondrion: 1 | HPA_Mitochondria: 1 | YeastMitoEvidenceGFP: 1 | compartments_knowledge_difference: 1 | Cluh_En…	Characterised; APEX (matrix) [PMID:23371551]		MSeqDR	Known mitochondrial
ENSG00000177150	FAM210A	ENSG00000177646	ACAD9	acyl-CoA dehydrogenase family member 9	MitoCarta3.0	literature, APEX_matrix, targetP signal+, mito protein domain+, MS/MS++	MIM	Mitochondria (Enhanced)		ENSG00000169599	NFU1	NFU1 iron-sulfur cluster scaffold	PMID28435121_hESCs: 1 | PMID12592411_heart_0: 1 | PMID17519225_T_leukemia_cell_line_0: 1 | PMID17705834_embryonic_stem_cell_line_0: 1 | PMID23956156_INS.1Beta_cell_line__0: 1 | PMID19567276_skeletal_muscle_0: 1 | PMID19700791_liver_0: 1 | PMID24708184_Sum: 4 | PMID26450961_Sum: 14 | PMID15598749_T_leukemia_cell_line_0: 1 | PMID16582907_liver_0: 1 | PMID16615898_Sum: 1 | MS_Placenta_Sum: 1 | MS_Br…	Characterised; APEX (matrix) [PMID:23371551]		MSeqDR	Known mitochondrial
ENSG00000112304	ACOT13	ENSG00000133983	COX16	cytochrome c oxidase assembly factor COX16	MitoCarta3.0	APEX_IMS, GFP, yeast mito homolog++, mito protein domain+, MS/MS+	MIM	Mitochondria (Supported)		ENSG00000111271	ACAD10	acyl-CoA dehydrogenase family, member 10	PMID14651853_Sum: 1 | PMID17705834_embryonic_stem_cell_line_0: 1 | PMID23956156_INS.1Beta_cell_line__0: 1 | PMID19700791_liver_0: 1 | PMID24708184_Sum: 4 | PMID26450961_Sum: 12 | PMID16615898_Sum: 2 | PMID16615899_liver_0: 1 | MS_Placenta_Sum: 1 | MS_Brain_Sum: 3 | MS_Skeletal_Muscle_Sum: 1 | MS_Liver_Sum: 3 | MS_Kidney_Sum: 3 | MS_Heart_Sum: 2 | MTS_Mean: 0.66558125 | compartments_knowledge_diff…	OMIM:611181; APEX (matrix) [PMID:23371551]		MSeqDR	Known mitochondrial
ENSG00000110090	CPT1A	ENSG00000177150	FAM210A	family with sequence similarity 210 member A	MitoCarta3.0	GFP, targetP signal, induction, coexpression++, MS/MS	MIM	Golgi apparatus;Mitochondria;Nucleoplasm (Approved)		ENSG00000151729	SLC25A4	solute carrier family 25 (mitochondrial carrier; adenine nucleotide translocator), member 4	PMID28435121_hESCs: 1 | PMID12592411_heart_0: 1 | PMID15253431_Sum: 2 | PMID16415296_unknown_0: 1 | PMID17519225_T_leukemia_cell_line_0: 1 | PMID17705834_embryonic_stem_cell_line_0: 1 | PMID23956156_INS.1Beta_cell_line__0: 1 | PMID18348319_heart_0: 1 | PMID19567276_skeletal_muscle_0: 1 | PMID19700791_liver_0: 1 | PMID24708184_Sum: 4 | PMID26450961_Sum: 14 | PMID12210211_Sum: 1 | PMID12865426_live…	MitoCore		MSeqDR	Known mitochondrial
ENSG00000157326	DHRS4	ENSG00000112304	ACOT13	acyl-CoA thioesterase 13	MitoCarta3.0	mito protein domain, induction, coexpression, MS/MS++	Matrix	Cell Junctions (Approved)		ENSG00000177542	SLC25A22	solute carrier family 25 (mitochondrial carrier: glutamate), member 22	PMID28435121_hESCs: 1 | PMID14651853_Sum: 1 | PMID17705834_embryonic_stem_cell_line_0: 1 | PMID23956156_INS.1Beta_cell_line__0: 1 | PMID18348319_heart_0: 1 | PMID19700791_liver_0: 1 | PMID24708184_Sum: 4 | PMID26450961_Sum: 13 | PMID15501831_Sum: 1 | PMID16615898_Sum: 2 | PMID16615899_liver_0: 1 | PMID23971408_neuroblastoma_.SH.SY5Y._cell_line_0: 1 | MS_Placenta_Sum: 1 | MS_Brain_Sum: 7 | MS_Live…	Characterised		MSeqDR	Known mitochondrial
ENSG00000186314	PRELID2	ENSG00000110090	CPT1A	carnitine palmitoyltransferase 1A	MitoCarta3.0	literature, yeast mito homolog+, mito protein domain, induction, coexpression, MS/MS++	MOM	Mitochondria (Supported)		ENSG00000124532	MRS2	MRS2 magnesium transporter	PMID28435121_hESCs: 1 | PMID23956156_INS.1Beta_cell_line__0: 1 | PMID24708184_Sum: 2 | MS_Brain_Sum: 2 | MTS_Mean: 0.77349375 | hela_subcell_location_Mitochondrion: 1 | YeastMitoEvidenceGFP: 1 | MammalMitoEvidenceGFP: 1 | compartments_knowledge_difference: 2.8 |	Characterised; APEX (matrix) [PMID:23371551]		#N/A	Known mitochondrial
ENSG00000134905	CARS2	ENSG00000157326	DHRS4	dehydrogenase/reductase 4	MitoCarta3.0	targetP signal, Rickettsial homolog, mito protein domain, coexpression, MS/MS++	Matrix	Vesicles (Approved)		ENSG00000167863	ATP5PD	ATP synthase, H+ transporting, mitochondrial Fo complex, subunit d	PMID28435121_hESCs: 1 | PMID12592411_heart_0: 1 | PMID14651853_Sum: 4 | PMID15253431_Sum: 2 | PMID16415296_unknown_0: 1 | PMID17519225_T_leukemia_cell_line_0: 1 | PMID17705834_embryonic_stem_cell_line_0: 1 | PMID23956156_INS.1Beta_cell_line__0: 1 | PMID18348319_heart_0: 1 | PMID19567276_skeletal_muscle_0: 1 | PMID19700791_liver_0: 1 | PMID24708184_Sum: 4 | PMID26450961_Sum: 14 | PMID11840540_live…	Characterised; MitoCore; APEX (matrix) [PMID:23371551]		MSeqDR	Known mitochondrial
ENSG00000146729	NIPSNAP2	ENSG00000186314	PRELID2	PRELI domain containing 2	MitoCarta3.0	yeast mito homolog+, mito protein domain+, induction, coexpression, MS/MS	IMS	Nucleoplasm (Approved)		ENSG00000178952	TUFM	Tu translation elongation factor, mitochondrial	PMID28435121_hESCs: 1 | PMID12592411_heart_0: 1 | PMID14651853_Sum: 4 | PMID15253431_Sum: 2 | PMID17519225_T_leukemia_cell_line_0: 1 | PMID17705834_embryonic_stem_cell_line_0: 1 | PMID23956156_INS.1Beta_cell_line__0: 1 | PMID18348319_heart_0: 1 | PMID19567276_skeletal_muscle_0: 1 | PMID19700791_liver_0: 1 | PMID24708184_Sum: 4 | PMID26450961_Sum: 14 | PMID12601808_placenta_0: 1 | PMID12652598_neu…	Characterised; APEX (matrix) [PMID:23371551]		MSeqDR	Known mitochondrial
ENSG00000099795	NDUFB7	ENSG00000134905	CARS2	cysteinyl-tRNA synthetase 2, mitochondrial	MitoCarta3.0	APEX_matrix, targetP signal, Rickettsial homolog, mito protein domain, coexpression++, MS/MS	Matrix	Mitochondria;Nucleoplasm (Approved)		ENSG00000178057	NDUFAF3	NADH dehydrogenase (ubiquinone) complex I, assembly factor 3	PMID28435121_hESCs: 1 | PMID12592411_heart_0: 1 | PMID16415296_unknown_0: 1 | PMID17519225_T_leukemia_cell_line_0: 1 | PMID23956156_INS.1Beta_cell_line__0: 1 | PMID18348319_heart_0: 1 | PMID19567276_skeletal_muscle_0: 1 | PMID24708184_Sum: 4 | PMID26450961_Sum: 14 | PMID12652598_neuroblastoma_cell_line_IMR.32_0: 1 | PMID15501831_Sum: 1 | PMID21189371_mammary_gland_0: 1 | PMID26217684_brain_0: 1 |…	OMIM:612911		MSeqDR	Known mitochondrial
ENSG00000174917	MICOS13	ENSG00000146729	NIPSNAP2	nipsnap homolog 2	MitoCarta3.0	literature, APEX_matrix, targetP signal+, induction, coexpression, MS/MS++	Matrix	Mitochondria (Supported)		ENSG00000156928	MALSU1	mitochondrial assembly of ribosomal large subunit 1	PMID17705834_embryonic_stem_cell_line_0: 1 | PMID23956156_INS.1Beta_cell_line__0: 1 | PMID24708184_Sum: 2 | PMID26450961_Sum: 6 | MS_Placenta_Sum: 1 | MS_Brain_Sum: 3 | MS_Liver_Sum: 1 | MTS_Mean: 0.96129375 | hela_subcell_location_Mitochondrion: 1 | HPA_Mitochondria: 1 | Rickettsia_Homolog: 1 | compartments_knowledge_difference: 1 | Comm_Mito_Ratio: 0.567 |	Characterised; APEX (matrix) [PMID:23371551]		MSeqDR	Known mitochondrial
ENSG00000023572	GLRX2	ENSG00000099795	NDUFB7	NADH:ubiquinone oxidoreductase subunit B7	MitoCarta3.0	literature, APEX_IMS, APEX_matrix, induction, coexpression++, MS/MS++	MIM			ENSG00000205138	SDHAF1	succinate dehydrogenase complex assembly factor 1	PMID24708184_Sum: 3 | PMID26450961_Sum: 12 | MS_Placenta_Sum: 1 | MS_Brain_Sum: 5 | MS_Skeletal_Muscle_Sum: 1 | MS_Kidney_Sum: 1 | MS_Heart_Sum: 1 | MTS_Mean: 0.67021875 | HPA_Mitochondria: 1 | compartments_knowledge_difference: 2.6 | Comm_Mito_Ratio: 0.852 |	Characterised		MSeqDR	Known mitochondrial
ENSG00000112996	MRPS30	ENSG00000174917	MICOS13	mitochondrial contact site and cristae organizing system subunit 13	MitoCarta3.0	induction, coexpression++, MS/MS++	MIM	Mitochondria (Supported)		ENSG00000217930	PAM16	presequence translocase-associated motor 16 homolog (S. cerevisiae)	PMID28435121_hESCs: 1 | PMID17519225_T_leukemia_cell_line_0: 1 | PMID18348319_heart_0: 1 | PMID19567276_skeletal_muscle_0: 1 | PMID19700791_liver_0: 1 | PMID24708184_Sum: 4 | PMID26450961_Sum: 14 | PMID12865426_liver_0: 1 | PMID16615898_Sum: 3 | PMID23971408_neuroblastoma_.SH.SY5Y._cell_line_0: 1 | MS_Placenta_Sum: 1 | MS_Brain_Sum: 6 | MS_Skeletal_Muscle_Sum: 2 | MS_Liver_Sum: 3 | MS_Kidney_Sum:…	Characterised; APEX (matrix) [PMID:23371551]		#N/A	Known mitochondrial
ENSG00000284194	SCO2	ENSG00000023572	GLRX2	glutaredoxin 2	MitoCarta3.0	literature, targetP signal+, yeast mito homolog, Rickettsial homolog, mito protein domain, coexpression, MS/MS	Matrix	Nucleoplasm (Supported)		ENSG00000090266	NDUFB2	NADH dehydrogenase (ubiquinone) 1 beta subcomplex, 2, 8kDa	PMID12592411_heart_0: 1 | PMID14651853_Sum: 2 | PMID15253431_Sum: 1 | PMID19700791_liver_0: 1 | PMID26450961_Sum: 14 | MS_Placenta_Sum: 1 | MS_Brain_Sum: 4 | MS_Skeletal_Muscle_Sum: 1 | MS_Liver_Sum: 2 | MS_Kidney_Sum: 2 | MS_Heart_Sum: 3 | MTS_Mean: 0.94760625 | compartments_knowledge_difference: 2 | Comm_Mito_Ratio: 1 |	Characterised; MitoCore;		MSeqDR	Known mitochondrial
ENSG00000072506	HSD17B10	ENSG00000112996	MRPS30	mitochondrial ribosomal protein S30	MitoCarta3.0	literature, APEX_matrix, targetP signal, mito protein domain, induction, coexpression, MS/MS++	Matrix			ENSG00000146282	RARS2	arginyl-tRNA synthetase 2, mitochondrial	PMID17705834_embryonic_stem_cell_line_0: 1 | PMID23956156_INS.1Beta_cell_line__0: 1 | PMID18348319_heart_0: 1 | PMID24708184_Sum: 4 | PMID26450961_Sum: 14 | MS_Placenta_Sum: 1 | MS_Brain_Sum: 5 | MS_Skeletal_Muscle_Sum: 1 | MS_Liver_Sum: 1 | MS_Kidney_Sum: 1 | MS_Heart_Sum: 2 | MTS_Mean: 0.54264375 | hela_subcell_location_Mitochondrion: 1 | HPA_NonMitochondria: 1 | HPA_Cytoplasm: 1 | MammalMitoEv…	Characterised; APEX (matrix) [PMID:23371551]		MSeqDR	Known mitochondrial
ENSG00000137513	NARS2	ENSG00000284194	SCO2	synthesis of cytochrome C oxidase 2	MitoCarta3.0	literature, APEX_IMS, targetP signal+, yeast mito homolog+, Rickettsial homolog, mito protein domain, MS/MS	MIM	Mitochondria (Approved)		ENSG00000106591	MRPL32	mitochondrial ribosomal protein L32	PMID17519225_T_leukemia_cell_line_0: 1 | PMID17705834_embryonic_stem_cell_line_0: 1 | PMID23956156_INS.1Beta_cell_line__0: 1 | PMID19567276_skeletal_muscle_0: 1 | PMID24708184_Sum: 4 | PMID26450961_Sum: 12 | MS_Placenta_Sum: 1 | MS_Brain_Sum: 4 | MS_Skeletal_Muscle_Sum: 2 | MS_Liver_Sum: 1 | MS_Heart_Sum: 1 | MTS_Mean: 0.36581875 | hela_subcell_location_Mitochondrion: 1 | Rickettsia_Homolog: 1 | …	Characterised; APEX (matrix) [PMID:23371551]		MSeqDR	Known mitochondrial
ENSG00000156990	RPUSD3	ENSG00000072506	HSD17B10	hydroxysteroid 17-beta dehydrogenase 10	MitoCarta3.0	literature, APEX_matrix, Rickettsial homolog, mito protein domain, induction, coexpression, MS/MS++	Matrix			ENSG00000100116	GCAT	glycine C-acetyltransferase	PMID28435121_hESCs: 1 | PMID14651853_Sum: 1 | PMID16415296_unknown_0: 1 | PMID23956156_INS.1Beta_cell_line__0: 1 | PMID18348319_heart_0: 1 | PMID19700791_liver_0: 1 | PMID24708184_Sum: 4 | PMID26450961_Sum: 10 | PMID12865426_liver_0: 1 | PMID16615898_Sum: 1 | PMID16615899_liver_0: 1 | MS_Placenta_Sum: 1 | MS_Brain_Sum: 3 | MS_Liver_Sum: 6 | MS_Kidney_Sum: 1 | MS_Heart_Sum: 1 | MTS_Mean: 0.788 | h…	Characterised; MitoCore;		MSeqDR	Known mitochondrial
ENSG00000139531	SUOX	ENSG00000137513	NARS2	asparaginyl-tRNA synthetase 2, mitochondrial	MitoCarta3.0	GFP, targetP signal, yeast mito homolog++, Rickettsial homolog, mito protein domain, coexpression	Matrix	Mitochondria;Nucleoplasm (Approved)		ENSG00000205981	DNAJC19	DnaJ (Hsp40) homolog, subfamily C, member 19	PMID28435121_hESCs: 1 | PMID12592411_heart_0: 1 | PMID17519225_T_leukemia_cell_line_0: 1 | PMID19567276_skeletal_muscle_0: 1 | PMID24708184_Sum: 3 | PMID26450961_Sum: 14 | MS_Placenta_Sum: 1 | MS_Brain_Sum: 5 | MS_Skeletal_Muscle_Sum: 2 | MS_Liver_Sum: 1 | MS_Kidney_Sum: 1 | MS_Heart_Sum: 2 | MTS_Mean: 0.25058125 | hela_subcell_location_Mitochondrion: 1 | compartments_knowledge_difference: 2 | Co…	Characterised; APEX (matrix) [PMID:23371551]		MSeqDR	Known mitochondrial
ENSG00000123453	SARDH	ENSG00000156990	RPUSD3	RNA pseudouridine synthase D3	MitoCarta3.0	APEX_matrix, targetP signal, yeast mito homolog++, Rickettsial homolog, mito protein domain, coexpression	Matrix	Nucleoplasm (Approved)		ENSG00000144381	HSPD1	heat shock 60kDa protein 1 (chaperonin)	PMID28435121_hESCs: 1 | PMID12592411_heart_0: 1 | PMID14651853_Sum: 4 | PMID15253431_Sum: 2 | PMID16415296_unknown_0: 1 | PMID17519225_T_leukemia_cell_line_0: 1 | PMID17705834_embryonic_stem_cell_line_0: 1 | PMID23956156_INS.1Beta_cell_line__0: 1 | PMID18348319_heart_0: 1 | PMID19567276_skeletal_muscle_0: 1 | PMID19700791_liver_0: 1 | PMID24708184_Sum: 4 | PMID26450961_Sum: 14 | PMID12601808_plac…	Characterised; APEX (matrix) [PMID:23371551]		MSeqDR	Known mitochondrial
ENSG00000132541	RIDA	ENSG00000139531	SUOX	sulfite oxidase	MitoCarta3.0	APEX_IMS, targetP signal, mito protein domain+, coexpression, MS/MS++	IMS			ENSG00000139531	SUOX	sulfite oxidase	PMID12592411_heart_0: 1 | PMID14651853_Sum: 1 | PMID16415296_unknown_0: 1 | PMID23956156_INS.1Beta_cell_line__0: 1 | PMID18348319_heart_0: 1 | PMID19567276_skeletal_muscle_0: 1 | PMID19700791_liver_0: 1 | PMID24708184_Sum: 3 | PMID26450961_Sum: 12 | PMID11840540_liver_0: 1 | PMID15507458_liver_0: 1 | PMID16615898_Sum: 4 | PMID16615899_liver_0: 1 | PMID16674101_Sum: 1 | MS_Placenta_Sum: 2 | MS_Bra…	Characterised; APEX (IMS) [PMID:25002142]		MSeqDR	Known mitochondrial
ENSG00000176340	COX8A	ENSG00000123453	SARDH	sarcosine dehydrogenase	MitoCarta3.0	literature, targetP signal+, mito protein domain, coexpression, MS/MS++	Matrix	Mitochondria (Approved)		ENSG00000137944	KYAT3	cysteine conjugate-beta lyase 2	PMID18348319_heart_0: 1 | PMID19700791_liver_0: 1 | PMID26450961_Sum: 10 | PMID16615898_Sum: 3 | PMID26217684_brain_0: 1 | MS_Placenta_Sum: 1 | MS_Brain_Sum: 1 | MS_Liver_Sum: 3 | MS_Kidney_Sum: 2 | MS_Heart_Sum: 3 | MTS_Mean: 0.76134375 | hela_subcell_location_Mitochondrion: 1 | HPA_NonMitochondria: 1 | HPA_Cytoplasm: 1 | YeastMitoEvidenceGFP: 1 | Rickettsia_Homolog: 1 | compartments_knowledge_d…	APEX (matrix) [PMID:23371551]		#N/A	Known mitochondrial
ENSG00000116096	SPR	ENSG00000132541	RIDA	reactive intermediate imine deaminase A homolog	MitoCarta3.0	APEX_matrix, yeast mito homolog++, mito protein domain, coexpression, MS/MS+	Matrix			ENSG00000103202	NME4	NME/NM23 nucleoside diphosphate kinase 4	PMID17519225_T_leukemia_cell_line_0: 1 | PMID24708184_Sum: 2 | PMID26450961_Sum: 4 | PMID15598749_T_leukemia_cell_line_0: 1 | MS_Placenta_Sum: 1 | MTS_Mean: 0.71496875 | hela_subcell_location_Mitochondrion: 1 | HPA_Mitochondria: 1 | MammalMitoEvidenceGFP: 1 | Rickettsia_Homolog: 1 | compartments_knowledge_difference: 1.6 | Comm_Mito_Ratio: 0.27 |	Characterised; MitoCore; APEX (matrix) [PMID:23371551]		MSeqDR	Known mitochondrial
ENSG00000115204	MPV17	ENSG00000176340	COX8A	cytochrome c oxidase subunit 8A	MitoCarta3.0	literature, targetP signal, mito protein domain+, coexpression+, MS/MS	MIM			ENSG00000147576	ADHFE1	alcohol dehydrogenase, iron containing, 1	PMID16415296_unknown_0: 1 | PMID18348319_heart_0: 1 | PMID19567276_skeletal_muscle_0: 1 | PMID19700791_liver_0: 1 | PMID26450961_Sum: 6 | PMID15507458_liver_0: 1 | PMID16615898_Sum: 1 | MS_Placenta_Sum: 1 | MS_Skeletal_Muscle_Sum: 1 | MS_Liver_Sum: 3 | MS_Kidney_Sum: 2 | MS_Heart_Sum: 2 | MTS_Mean: 0.7939125 | HPA_NonMitochondria: 1 | YeastMitoEvidenceGFP: 1 | compartments_knowledge_difference: 2…	Differentiation-dependent expression of Adhfe1 in adipogenesis [PMID:17559793]		MSeqDR	Known mitochondrial
ENSG00000180011	ZADH2	ENSG00000116096	SPR	sepiapterin reductase	MitoCarta3.0	Rickettsial homolog, mito protein domain, induction, coexpression, MS/MS++	unknown	Cytosol;Nucleoplasm (Supported)		ENSG00000084092	NOA1	nitric oxide associated 1	PMID28435121_hESCs: 1 | PMID17705834_embryonic_stem_cell_line_0: 1 | PMID23956156_INS.1Beta_cell_line__0: 1 | PMID24708184_Sum: 4 | PMID26450961_Sum: 2 | MS_Brain_Sum: 2 | MTS_Mean: 0.6037125 | hela_subcell_location_Mitochondrion: 1 | HPA_Mitochondria: 1 | compartments_knowledge_difference: 1.6 | Comm_Mito_Ratio: 1 |	OMIM:614919; APEX (matrix) [PMID:23371551]		#N/A	Known mitochondrial
ENSG00000112110	MRPL18	ENSG00000115204	MPV17	mitochondrial inner membrane protein MPV17	MitoCarta3.0	literature, yeast mito homolog+, mito protein domain, coexpression, MS/MS++	MIM			ENSG00000100075	SLC25A1	solute carrier family 25 (mitochondrial carrier; citrate transporter), member 1	PMID28435121_hESCs: 1 | PMID14651853_Sum: 1 | PMID16415296_unknown_0: 1 | PMID17519225_T_leukemia_cell_line_0: 1 | PMID17705834_embryonic_stem_cell_line_0: 1 | PMID23956156_INS.1Beta_cell_line__0: 1 | PMID19700791_liver_0: 1 | PMID26450961_Sum: 12 | PMID12865426_liver_0: 1 | PMID15501831_Sum: 1 | PMID15598749_T_leukemia_cell_line_0: 1 | PMID16615898_Sum: 1 | PMID16615899_liver_0: 1 | PMID17000643…	Characterised; MitoCore;		MSeqDR	Known mitochondrial
ENSG00000137124	ALDH1B1	ENSG00000180011	ZADH2	zinc binding alcohol dehydrogenase domain containing 2	MitoCarta3.0	mito protein domain, induction, coexpression+, MS/MS++	unknown	Nucleoplasm (Approved)		ENSG00000215021	PHB2	prohibitin 2	PMID28435121_hESCs: 1 | PMID12592411_heart_0: 1 | PMID14651853_Sum: 4 | PMID15253431_Sum: 2 | PMID16415296_unknown_0: 1 | PMID17519225_T_leukemia_cell_line_0: 1 | PMID17705834_embryonic_stem_cell_line_0: 1 | PMID23956156_INS.1Beta_cell_line__0: 1 | PMID18348319_heart_0: 1 | PMID19567276_skeletal_muscle_0: 1 | PMID19700791_liver_0: 1 | PMID24708184_Sum: 4 | PMID26450961_Sum: 14 | PMID12210211_Sum:…	OMIM:610704		MSeqDR	Known mitochondrial
ENSG00000172586	CHCHD1	ENSG00000112110	MRPL18	mitochondrial ribosomal protein L18	MitoCarta3.0	literature, APEX_matrix, targetP signal+, Rickettsial homolog, mito protein domain, coexpression, MS/MS	Matrix			ENSG00000128626	MRPS12	mitochondrial ribosomal protein S12	PMID23956156_INS.1Beta_cell_line__0: 1 | PMID24708184_Sum: 4 | PMID26450961_Sum: 12 | MS_Placenta_Sum: 1 | MS_Brain_Sum: 5 | MS_Liver_Sum: 1 | MS_Heart_Sum: 1 | MTS_Mean: 0.59554375 | hela_subcell_location_Mitochondrion: 1 | YeastMitoEvidenceGFP: 1 | Rickettsia_Homolog: 1 | compartments_knowledge_difference: 1.2 | Comm_Mito_Ratio: 1 |	Characterised		MSeqDR	Known mitochondrial
ENSG00000126953	TIMM8A	ENSG00000137124	ALDH1B1	aldehyde dehydrogenase 1 family member B1	MitoCarta3.0	literature, APEX_matrix, targetP signal, yeast mito homolog+, mito protein domain, MS/MS++	Matrix	Mitochondria (Supported)		ENSG00000096080	MRPS18A	mitochondrial ribosomal protein S18A	PMID12592411_heart_0: 1 | PMID17705834_embryonic_stem_cell_line_0: 1 | PMID23956156_INS.1Beta_cell_line__0: 1 | PMID19567276_skeletal_muscle_0: 1 | PMID24708184_Sum: 4 | PMID26450961_Sum: 11 | MS_Placenta_Sum: 1 | MS_Brain_Sum: 4 | MS_Skeletal_Muscle_Sum: 1 | MS_Liver_Sum: 1 | MS_Heart_Sum: 2 | MTS_Mean: 0.6618875 | hela_subcell_location_Mitochondrion: 1 | Rickettsia_Homolog: 1 | compartments_kno…	Characterised; APEX (matrix) [PMID:23371551]		MSeqDR	Known mitochondrial
ENSG00000078668	VDAC3	ENSG00000172586	CHCHD1	coiled-coil-helix-coiled-coil-helix domain containing 1	MitoCarta3.0	GFP, targetP signal, yeast mito homolog+, mito protein domain, coexpression+, MS/MS	MIM	Mitochondria;Nucleoplasm (Supported)		ENSG00000114686	MRPL3	mitochondrial ribosomal protein L3	PMID28435121_hESCs: 1 | PMID14651853_Sum: 1 | PMID17705834_embryonic_stem_cell_line_0: 1 | PMID23956156_INS.1Beta_cell_line__0: 1 | PMID18348319_heart_0: 1 | PMID19700791_liver_0: 1 | PMID24708184_Sum: 4 | PMID16615898_Sum: 2 | MS_Placenta_Sum: 1 | MS_Brain_Sum: 2 | MS_Liver_Sum: 1 | MS_Kidney_Sum: 1 | MS_Heart_Sum: 2 | MTS_Mean: 0.41413125 | hela_subcell_location_Mitochondrion: 1 | HPA_NonMitoch…	Characterised; APEX (matrix) [PMID:23371551]		MSeqDR	Known mitochondrial
ENSG00000085491	SLC25A24	ENSG00000126953	TIMM8A	translocase of inner mitochondrial membrane 8A	MitoCarta3.0	literature, yeast mito homolog+, mito protein domain+, MS/MS++	MIM	Mitochondria (Supported)		ENSG00000127884	ECHS1	enoyl CoA hydratase, short chain, 1, mitochondrial	PMID28435121_hESCs: 1 | PMID12592411_heart_0: 1 | PMID14651853_Sum: 4 | PMID15253431_Sum: 2 | PMID16415296_unknown_0: 1 | PMID17519225_T_leukemia_cell_line_0: 1 | PMID23956156_INS.1Beta_cell_line__0: 1 | PMID18348319_heart_0: 1 | PMID19567276_skeletal_muscle_0: 1 | PMID19700791_liver_0: 1 | PMID24708184_Sum: 4 | PMID26450961_Sum: 14 | PMID11840540_liver_0: 1 | PMID12601808_placenta_0: 1 | PMID126…	Characterised; MitoCore; APEX (matrix) [PMID:23371551]		MSeqDR	Known mitochondrial
ENSG00000060762	MPC1	ENSG00000078668	VDAC3	voltage dependent anion channel 3	MitoCarta3.0	literature, yeast mito homolog+, mito protein domain+, MS/MS++	MOM	Mitochondria (Supported)		ENSG00000148672	GLUD1	glutamate dehydrogenase 1	PMID28435121_hESCs: 1 | MONOS_Homolog: 1 | PMID12592411_heart_0: 1 | PMID14651853_Sum: 4 | PMID16415296_unknown_0: 1 | PMID17519225_T_leukemia_cell_line_0: 1 | PMID17705834_embryonic_stem_cell_line_0: 1 | PMID23956156_INS.1Beta_cell_line__0: 1 | PMID18348319_heart_0: 1 | PMID19567276_skeletal_muscle_0: 1 | PMID19700791_liver_0: 1 | PMID24708184_Sum: 4 | PMID26450961_Sum: 14 | PMID11840540_liver_0…	Characterised; MitoCore; APEX (matrix) [PMID:23371551]		MSeqDR	Known mitochondrial
ENSG00000177542	SLC25A22	ENSG00000085491	SLC25A24	solute carrier family 25 member 24	MitoCarta3.0	literature, APEX_IMS, yeast mito homolog+, mito protein domain+, MS/MS++	MIM	Mitochondria (Enhanced)		ENSG00000132305	IMMT	inner membrane protein, mitochondrial	PMID28435121_hESCs: 1 | PMID12592411_heart_0: 1 | PMID14651853_Sum: 3 | PMID15253431_Sum: 1 | PMID17519225_T_leukemia_cell_line_0: 1 | PMID17705834_embryonic_stem_cell_line_0: 1 | PMID23956156_INS.1Beta_cell_line__0: 1 | PMID18348319_heart_0: 1 | PMID19567276_skeletal_muscle_0: 1 | PMID19700791_liver_0: 1 | PMID24708184_Sum: 4 | PMID26450961_Sum: 14 | PMID12601808_placenta_0: 1 | PMID12652598_neu…	OMIM:600378		MSeqDR	Known mitochondrial
ENSG00000151475	SLC25A31	ENSG00000060762	MPC1	mitochondrial pyruvate carrier 1	MitoCarta3.0	GFP, yeast mito homolog+, mito protein domain+, MS/MS++	MIM	Mitochondria (Enhanced)		ENSG00000128609	NDUFA5	NADH dehydrogenase (ubiquinone) 1 alpha subcomplex, 5	PMID12592411_heart_0: 1 | PMID14651853_Sum: 4 | PMID15253431_Sum: 2 | PMID16415296_unknown_0: 1 | PMID17519225_T_leukemia_cell_line_0: 1 | PMID17705834_embryonic_stem_cell_line_0: 1 | PMID23956156_INS.1Beta_cell_line__0: 1 | PMID18348319_heart_0: 1 | PMID19567276_skeletal_muscle_0: 1 | PMID19700791_liver_0: 1 | PMID24708184_Sum: 4 | PMID26450961_Sum: 14 | PMID12601808_placenta_0: 1 | PMID12652598…	Characterised; MitoCore; APEX (matrix) [PMID:23371551]		MSeqDR	Known mitochondrial
ENSG00000182902	SLC25A18	ENSG00000177542	SLC25A22	solute carrier family 25 member 22	MitoCarta3.0	literature, yeast mito homolog+, mito protein domain+, MS/MS++	MIM	Mitochondria (Approved)		ENSG00000104823	ECH1	enoyl CoA hydratase 1, peroxisomal	PMID28435121_hESCs: 1 | PMID12592411_heart_0: 1 | PMID14651853_Sum: 2 | PMID15253431_Sum: 1 | PMID16415296_unknown_0: 1 | PMID17519225_T_leukemia_cell_line_0: 1 | PMID17705834_embryonic_stem_cell_line_0: 1 | PMID23956156_INS.1Beta_cell_line__0: 1 | PMID18348319_heart_0: 1 | PMID19567276_skeletal_muscle_0: 1 | PMID19700791_liver_0: 1 | PMID24708184_Sum: 4 | PMID26450961_Sum: 14 | PMID11840540_live…	Characterised; APEX (matrix) [PMID:23371551]		MSeqDR	Known mitochondrial
ENSG00000072756	TRNT1	ENSG00000151475	SLC25A31	solute carrier family 25 member 31	MitoCarta3.0	literature, yeast mito homolog+, mito protein domain+, MS/MS++	MIM	Mitochondria (Enhanced)		ENSG00000130770	ATP5IF1	ATPase inhibitory factor 1	PMID12592411_heart_0: 1 | PMID14651853_Sum: 2 | PMID23956156_INS.1Beta_cell_line__0: 1 | PMID18348319_heart_0: 1 | PMID26450961_Sum: 14 | PMID15598749_T_leukemia_cell_line_0: 1 | PMID16615898_Sum: 1 | MS_Placenta_Sum: 2 | MS_Brain_Sum: 4 | MS_Skeletal_Muscle_Sum: 1 | MS_Liver_Sum: 1 | MS_Kidney_Sum: 2 | MS_Heart_Sum: 3 | MTS_Mean: 0.69883125 | hela_subcell_location_Mitochondrion: 1 | HPA_Mitochon…	Characterised; APEX (matrix) [PMID:23371551]		MSeqDR	Known mitochondrial
ENSG00000119912	IDE	ENSG00000182902	SLC25A18	solute carrier family 25 member 18	MitoCarta3.0	literature, yeast mito homolog+, mito protein domain+, MS/MS++	MIM			ENSG00000134463	ECHDC3	enoyl CoA hydratase domain containing 3	PMID12592411_heart_0: 1 | PMID14651853_Sum: 1 | PMID15253431_Sum: 1 | PMID18348319_heart_0: 1 | PMID19567276_skeletal_muscle_0: 1 | PMID19700791_liver_0: 1 | PMID24708184_Sum: 1 | PMID26450961_Sum: 9 | PMID16615898_Sum: 1 | PMID16615899_liver_0: 1 | PMID21189371_mammary_gland_0: 1 | MS_Placenta_Sum: 1 | MS_Skeletal_Muscle_Sum: 1 | MS_Liver_Sum: 5 | MS_Kidney_Sum: 1 | MS_Heart_Sum: 4 | MTS_Mean: 0…	Characterised		MSeqDR	Known mitochondrial
ENSG00000197448	GSTK1	ENSG00000072756	TRNT1	tRNA nucleotidyl transferase 1	MitoCarta3.0	literature, targetP signal, yeast mito homolog, Rickettsial homolog, mito protein domain, induction, MS/MS	Matrix	Mitochondria (Supported)		ENSG00000243927	MRPS6	mitochondrial ribosomal protein S6	PMID28435121_hESCs: 1 | PMID12592411_heart_0: 1 | PMID17705834_embryonic_stem_cell_line_0: 1 | PMID19567276_skeletal_muscle_0: 1 | PMID19700791_liver_0: 1 | PMID24708184_Sum: 4 | PMID26450961_Sum: 14 | PMID15598749_T_leukemia_cell_line_0: 1 | MS_Placenta_Sum: 1 | MS_Brain_Sum: 5 | MS_Skeletal_Muscle_Sum: 2 | MS_Liver_Sum: 2 | MS_Kidney_Sum: 1 | MS_Heart_Sum: 2 | MTS_Mean: 0.37105 | hela_subcell_l…	Characterised; APEX (matrix) [PMID:23371551]		MSeqDR	Known mitochondrial
ENSG00000137411	VARS2	ENSG00000119912	IDE	insulin degrading enzyme	MitoCarta3.0	literature, APEX_matrix, targetP signal, Rickettsial homolog, mito protein domain+, coexpression, MS/MS+	Matrix			ENSG00000165898	ISCA2	iron-sulfur cluster assembly 2	PMID17519225_T_leukemia_cell_line_0: 1 | PMID17705834_embryonic_stem_cell_line_0: 1 | PMID23956156_INS.1Beta_cell_line__0: 1 | PMID18348319_heart_0: 1 | PMID19567276_skeletal_muscle_0: 1 | PMID24708184_Sum: 3 | PMID26450961_Sum: 14 | PMID16582907_liver_0: 1 | MS_Placenta_Sum: 1 | MS_Brain_Sum: 4 | MS_Skeletal_Muscle_Sum: 2 | MS_Liver_Sum: 2 | MS_Kidney_Sum: 1 | MS_Heart_Sum: 2 | MTS_Mean: 0.65891…	Characterised; APEX (matrix) [PMID:23371551]		MSeqDR	Known mitochondrial
ENSG00000115541	HSPE1	ENSG00000197448	GSTK1	glutathione S-transferase kappa 1	MitoCarta3.0	literature, mito protein domain+, coexpression+, MS/MS++	Matrix	Peroxisomes (Supported)		ENSG00000072778	ACADVL	acyl-CoA dehydrogenase, very long chain	PMID12592411_heart_0: 1 | PMID14651853_Sum: 3 | PMID15253431_Sum: 2 | PMID16415296_unknown_0: 1 | PMID17519225_T_leukemia_cell_line_0: 1 | PMID17705834_embryonic_stem_cell_line_0: 1 | PMID23956156_INS.1Beta_cell_line__0: 1 | PMID18348319_heart_0: 1 | PMID19567276_skeletal_muscle_0: 1 | PMID19700791_liver_0: 1 | PMID24708184_Sum: 4 | PMID26450961_Sum: 14 | PMID11840540_liver_0: 1 | PMID12210211_Su…	Characterised; APEX (matrix) [PMID:23371551]		MSeqDR	Known mitochondrial
ENSG00000183617	MRPL54	ENSG00000137411	VARS2	valyl-tRNA synthetase 2, mitochondrial	MitoCarta3.0	APEX_matrix, targetP signal, Rickettsial homolog, mito protein domain, coexpression, MS/MS++	Matrix	Mitochondria (Approved)		ENSG00000132541	RIDA	heat-responsive protein 12	PMID12592411_heart_0: 1 | PMID14651853_Sum: 2 | PMID15253431_Sum: 1 | PMID16415296_unknown_0: 1 | PMID17519225_T_leukemia_cell_line_0: 1 | PMID23956156_INS.1Beta_cell_line__0: 1 | PMID19567276_skeletal_muscle_0: 1 | PMID19700791_liver_0: 1 | PMID26450961_Sum: 13 | PMID15507458_liver_0: 1 | PMID16615898_Sum: 3 | PMID26217684_brain_0: 1 | MS_Placenta_Sum: 1 | MS_Brain_Sum: 5 | MS_Skeletal_Muscle_Su…	APEX (matrix) [PMID:23371551]		MSeqDR	Known mitochondrial
ENSG00000204316	MRPL38	ENSG00000115541	HSPE1	heat shock protein family E (Hsp10) member 1	MitoCarta3.0	literature, APEX_IMS, APEX_matrix, yeast mito homolog++, Rickettsial homolog, mito protein domain, MS/MS++	Matrix			ENSG00000104687	GSR	glutathione reductase	PMID28435121_hESCs: 1 | PMID12592411_heart_0: 1 | PMID15253431_Sum: 1 | PMID16415296_unknown_0: 1 | PMID17705834_embryonic_stem_cell_line_0: 1 | PMID23956156_INS.1Beta_cell_line__0: 1 | PMID18348319_heart_0: 1 | PMID19567276_skeletal_muscle_0: 1 | PMID19700791_liver_0: 1 | PMID24708184_Sum: 3 | PMID26450961_Sum: 10 | PMID16615898_Sum: 4 | PMID23971408_neuroblastoma_.SH.SY5Y._cell_line_0: 1 | MS_P…	Characterised; MitoCore; APEX (matrix) [PMID:23371551]		MSeqDR	Known mitochondrial
ENSG00000167862	MRPL58	ENSG00000183617	MRPL54	mitochondrial ribosomal protein L54	MitoCarta3.0	literature, APEX_matrix, yeast mito homolog++, mito protein domain, coexpression, MS/MS+	Matrix	Mitochondria (Approved)		ENSG00000005022	SLC25A5	solute carrier family 25 (mitochondrial carrier; adenine nucleotide translocator), member 5	PMID28435121_hESCs: 1 | PMID12592411_heart_0: 1 | PMID14651853_Sum: 4 | PMID15253431_Sum: 1 | PMID16415296_unknown_0: 1 | PMID17519225_T_leukemia_cell_line_0: 1 | PMID17705834_embryonic_stem_cell_line_0: 1 | PMID23956156_INS.1Beta_cell_line__0: 1 | PMID18348319_heart_0: 1 | PMID19567276_skeletal_muscle_0: 1 | PMID19700791_liver_0: 1 | PMID24708184_Sum: 4 | PMID26450961_Sum: 14 | PMID12601808_plac…	MitoCore		MSeqDR	Known mitochondrial
ENSG00000137409	MTCH1	ENSG00000204316	MRPL38	mitochondrial ribosomal protein L38	MitoCarta3.0	APEX_matrix, targetP signal, mito protein domain, coexpression++, MS/MS+	Matrix	Mitochondria (Supported)		ENSG00000174840	PDE12	phosphodiesterase 12	PMID28435121_hESCs: 1 | PMID23956156_INS.1Beta_cell_line__0: 1 | PMID24708184_Sum: 1 | PMID26450961_Sum: 4 | PMID26217684_brain_0: 1 | MS_Brain_Sum: 2 | MTS_Mean: 0.8658625 | hela_subcell_location_Mitochondrion: 1 | compartments_knowledge_difference: 1.6 | Cluh_Enrichment: 1 | Comm_Mito_Ratio: 0.25 |	OMIM:616519; APEX (matrix) [PMID:23371551]		#N/A	Known mitochondrial
ENSG00000170855	TRIAP1	ENSG00000167862	MRPL58	mitochondrial ribosomal protein L58	MitoCarta3.0	APEX_matrix, GFP, targetP signal+, mito protein domain, induction, coexpression, MS/MS	Matrix	Mitochondria;Nucleoplasm (Supported)		ENSG00000182810	DDX28	DEAD (Asp-Glu-Ala-Asp) box polypeptide 28	PMID28435121_hESCs: 1 | PMID23956156_INS.1Beta_cell_line__0: 1 | PMID18348319_heart_0: 1 | PMID24708184_Sum: 2 | PMID26450961_Sum: 2 | MS_Heart_Sum: 1 | MTS_Mean: 0.78715 | hela_subcell_location_Mitochondrion: 1 | HPA_Mitochondria: 1 | HPA_NonMitochondria: 1 | HPA_Cytoplasm: 1 | Rickettsia_Homolog: 1 | compartments_knowledge_difference: 0.2 | Cluh_Enrichment: 1 | Comm_Mito_Ratio: 1 |	OMIM:607618; APEX (matrix) [PMID:23371551]		MSeqDR	Known mitochondrial
ENSG00000132300	PTCD3	ENSG00000137409	MTCH1	mitochondrial carrier 1	MitoCarta3.0	literature, yeast mito homolog+, mito protein domain+, MS/MS++	MOM			ENSG00000178445	GLDC	glycine dehydrogenase (decarboxylating)	PMID28435121_hESCs: 1 | PMID17705834_embryonic_stem_cell_line_0: 1 | PMID19700791_liver_0: 1 | PMID24708184_Sum: 2 | PMID26450961_Sum: 6 | PMID12652598_neuroblastoma_cell_line_IMR.32_0: 1 | PMID16615898_Sum: 1 | PMID21189371_mammary_gland_0: 1 | MS_Placenta_Sum: 1 | MS_Brain_Sum: 2 | MS_Liver_Sum: 3 | MS_Kidney_Sum: 1 | MTS_Mean: 0.6983375 | HPA_Mitochondria: 1 | HPA_NonMitochondria: 1 | YeastMit…	Characterised; MitoCore; APEX (matrix) [PMID:23371551]		MSeqDR	Known mitochondrial
ENSG00000006695	COX10	ENSG00000170855	TRIAP1	TP53 regulated inhibitor of apoptosis 1	MitoCarta3.0	literature, yeast mito homolog++, mito protein domain, induction, MS/MS++	IMS	Mitochondria;Nucleoplasm (Approved)		ENSG00000091483	FH	fumarate hydratase	PMID28435121_hESCs: 1 | PMID12592411_heart_0: 1 | PMID14651853_Sum: 4 | PMID15253431_Sum: 2 | PMID16415296_unknown_0: 1 | PMID17519225_T_leukemia_cell_line_0: 1 | PMID17705834_embryonic_stem_cell_line_0: 1 | PMID23956156_INS.1Beta_cell_line__0: 1 | PMID18348319_heart_0: 1 | PMID19567276_skeletal_muscle_0: 1 | PMID19700791_liver_0: 1 | PMID24708184_Sum: 4 | PMID26450961_Sum: 14 | PMID11840540_live…	Characterised; MitoCore; APEX (matrix) [PMID:23371551]		MSeqDR	Known mitochondrial
ENSG00000121057	AKAP1	ENSG00000132300	PTCD3	pentatricopeptide repeat domain 3	MitoCarta3.0	literature, APEX_matrix, targetP signal+, mito protein domain+, MS/MS++	Matrix	Mitochondria (Supported)		ENSG00000242114	MTFP1	mitochondrial fission process 1	PMID28435121_hESCs: 1 | PMID12592411_heart_0: 1 | PMID16415296_unknown_0: 1 | PMID17519225_T_leukemia_cell_line_0: 1 | PMID18348319_heart_0: 1 | PMID19567276_skeletal_muscle_0: 1 | PMID19700791_liver_0: 1 | PMID24708184_Sum: 2 | PMID26450961_Sum: 14 | MS_Placenta_Sum: 1 | MS_Brain_Sum: 4 | MS_Skeletal_Muscle_Sum: 2 | MS_Liver_Sum: 2 | MS_Kidney_Sum: 1 | MS_Heart_Sum: 3 | MTS_Mean: 0.1207375 | hel…	Characterised		#N/A	Known mitochondrial
ENSG00000171861	MRM3	ENSG00000006695	COX10	cytochrome c oxidase assembly factor heme A:farnesyltransferase COX10	MitoCarta3.0	literature, yeast mito homolog, Rickettsial homolog, mito protein domain, induction, coexpression++	MIM	Mitochondria (Supported)		ENSG00000159399	HK2	hexokinase 2	PMID28435121_hESCs: 1 | MONOS_Homolog: 1 | PMID16415296_unknown_0: 1 | PMID17705834_embryonic_stem_cell_line_0: 1 | PMID18348319_heart_0: 1 | PMID24708184_Sum: 4 | PMID26450961_Sum: 13 | PMID16615898_Sum: 1 | PMID23971408_neuroblastoma_.SH.SY5Y._cell_line_0: 1 | PMID26217684_brain_0: 1 | MS_Placenta_Sum: 1 | MS_Brain_Sum: 6 | MS_Skeletal_Muscle_Sum: 1 | MS_Kidney_Sum: 1 | MS_Heart_Sum: 3 | MTS_Me…	Zinc and p53 disrupt mitochondrial binding of HK2 by phosphorylating VDAC1 [PMID:30528266]; APEX (OMM) [PMID:28441135]		MSeqDR	Known mitochondrial
ENSG00000004455	AK2	ENSG00000121057	AKAP1	A-kinase anchoring protein 1	MitoCarta3.0	literature, mito protein domain, induction, coexpression++, MS/MS+	MOM	Mitochondria (Supported)		ENSG00000165629	ATP5F1C	ATP synthase, H+ transporting, mitochondrial F1 complex, gamma polypeptide 1	PMID28435121_hESCs: 1 | PMID12592411_heart_0: 1 | PMID14651853_Sum: 4 | PMID15253431_Sum: 2 | PMID17519225_T_leukemia_cell_line_0: 1 | PMID17705834_embryonic_stem_cell_line_0: 1 | PMID18348319_heart_0: 1 | PMID19567276_skeletal_muscle_0: 1 | PMID24708184_Sum: 4 | PMID26450961_Sum: 14 | PMID12210211_Sum: 1 | PMID12865426_liver_0: 1 | PMID15501831_Sum: 1 | PMID15598749_T_leukemia_cell_line_0: 1 | P…	Characterised; MitoCore;		MSeqDR	Known mitochondrial
ENSG00000175606	TMEM70	ENSG00000171861	MRM3	mitochondrial rRNA methyltransferase 3	MitoCarta3.0	APEX_matrix, GFP, targetP signal+, mito protein domain+, induction, coexpression	Matrix	Mitochondria (Supported)		ENSG00000090263	MRPS33	mitochondrial ribosomal protein S33	PMID28435121_hESCs: 1 | PMID12592411_heart_0: 1 | PMID23956156_INS.1Beta_cell_line__0: 1 | PMID19567276_skeletal_muscle_0: 1 | PMID24708184_Sum: 4 | PMID26450961_Sum: 13 | MS_Placenta_Sum: 1 | MS_Brain_Sum: 5 | MS_Skeletal_Muscle_Sum: 2 | MS_Liver_Sum: 1 | MS_Kidney_Sum: 1 | MS_Heart_Sum: 1 | MTS_Mean: 0.6117125 | hela_subcell_location_Mitochondrion: 1 | compartments_knowledge_difference: 1.4 | C…	Characterised		MSeqDR	Known mitochondrial
ENSG00000084092	NOA1	ENSG00000004455	AK2	adenylate kinase 2	MitoCarta3.0	literature, APEX_IMS, Rickettsial homolog, mito protein domain, coexpression+, MS/MS++	IMS			ENSG00000004455	AK2	adenylate kinase 2	PMID28435121_hESCs: 1 | PMID12592411_heart_0: 1 | PMID14651853_Sum: 2 | PMID15253431_Sum: 2 | PMID16415296_unknown_0: 1 | PMID17519225_T_leukemia_cell_line_0: 1 | PMID17705834_embryonic_stem_cell_line_0: 1 | PMID23956156_INS.1Beta_cell_line__0: 1 | PMID18348319_heart_0: 1 | PMID19567276_skeletal_muscle_0: 1 | PMID19700791_liver_0: 1 | PMID24708184_Sum: 4 | PMID26450961_Sum: 14 | PMID11840540_live…	Characterised; MitoCore; APEX (IMS) [PMID:25002142]; APEX (OMM) [PMID:28441135]		MSeqDR	Known mitochondrial
ENSG00000050393	MCUR1	ENSG00000175606	TMEM70	transmembrane protein 70	MitoCarta3.0	literature, APEX_matrix, mito protein domain+, coexpression++, MS/MS	MIM	Mitochondria (Supported)		ENSG00000011295	TTC19	tetratricopeptide repeat domain 19	PMID17519225_T_leukemia_cell_line_0: 1 | PMID18348319_heart_0: 1 | PMID19700791_liver_0: 1 | PMID26450961_Sum: 7 | PMID15598749_T_leukemia_cell_line_0: 1 | MS_Brain_Sum: 2 | MS_Liver_Sum: 1 | MS_Heart_Sum: 1 | MTS_Mean: 0.968225 | HPA_Mitochondria: 1 | compartments_knowledge_difference: 1.8 |	Characterised; MitoCore; APEX (IMS) [PMID:25002142]		MSeqDR	Known mitochondrial
ENSG00000111843	TMEM14C	ENSG00000084092	NOA1	nitric oxide associated 1	MitoCarta3.0	literature, APEX_matrix, targetP signal+, yeast mito homolog++, mito protein domain, coexpression	MIM	Mitochondria (Supported)		ENSG00000085491	SLC25A24	solute carrier family 25 (mitochondrial carrier; phosphate carrier), member 24	PMID28435121_hESCs: 1 | PMID12592411_heart_0: 1 | PMID23956156_INS.1Beta_cell_line__0: 1 | PMID24708184_Sum: 3 | PMID26450961_Sum: 6 | PMID12652598_neuroblastoma_cell_line_IMR.32_0: 1 | PMID16120276_neuroblastoma_cell_line_SH.SY5Y_0: 1 | PMID23971408_neuroblastoma_.SH.SY5Y._cell_line_0: 1 | MS_Placenta_Sum: 1 | MS_Brain_Sum: 1 | MS_Heart_Sum: 1 | MTS_Mean: 0.240125 | hela_subcell_location_Mitocho…	Characterised; APEX (IMS) [PMID:25002142]		MSeqDR	Known mitochondrial
ENSG00000109390	NDUFC1	ENSG00000050393	MCUR1	mitochondrial calcium uniporter regulator 1	MitoCarta3.0	APEX_matrix, yeast mito homolog+, mito protein domain+, induction, MS/MS	MIM			ENSG00000167283	ATP5MG	ATP synthase, H+ transporting, mitochondrial Fo complex, subunit G	PMID28435121_hESCs: 1 | PMID12592411_heart_0: 1 | PMID14651853_Sum: 4 | PMID15253431_Sum: 2 | PMID16415296_unknown_0: 1 | PMID17519225_T_leukemia_cell_line_0: 1 | PMID19567276_skeletal_muscle_0: 1 | PMID19700791_liver_0: 1 | PMID24708184_Sum: 4 | PMID26450961_Sum: 14 | PMID12210211_Sum: 2 | PMID12601808_placenta_0: 1 | PMID12865426_liver_0: 1 | PMID15598749_T_leukemia_cell_line_0: 1 | PMID1598633…	Characterised; MitoCore; APEX (matrix) [PMID:23371551]		MSeqDR	Known mitochondrial
ENSG00000132313	MRPL35	ENSG00000111843	TMEM14C	transmembrane protein 14C	MitoCarta3.0	literature, mito protein domain+, induction, coexpression, MS/MS+	MIM			ENSG00000184831	APOO	apolipoprotein O	PMID28435121_hESCs: 1 | PMID12592411_heart_0: 1 | PMID15253431_Sum: 1 | PMID17519225_T_leukemia_cell_line_0: 1 | PMID19567276_skeletal_muscle_0: 1 | PMID19700791_liver_0: 1 | PMID26450961_Sum: 14 | PMID15598749_T_leukemia_cell_line_0: 1 | PMID23971408_neuroblastoma_.SH.SY5Y._cell_line_0: 1 | MS_Placenta_Sum: 1 | MS_Brain_Sum: 3 | MS_Skeletal_Muscle_Sum: 2 | MS_Liver_Sum: 2 | MS_Kidney_Sum: 1 | MS…	OMIM:300753; APEX (IMS) [PMID:25002142]; APEX (OMM) [PMID:28441135]		MSeqDR	Known mitochondrial
ENSG00000170906	NDUFA3	ENSG00000109390	NDUFC1	NADH:ubiquinone oxidoreductase subunit C1	MitoCarta3.0	literature, targetP signal+, mito protein domain+, coexpression++	MIM	Mitochondria (Supported)		ENSG00000164284	GRPEL2	GrpE-like 2, mitochondrial (E. coli)	PMID28435121_hESCs: 1 | PMID17705834_embryonic_stem_cell_line_0: 1 | PMID24708184_Sum: 1 | PMID26450961_Sum: 1 | PMID12865426_liver_0: 1 | MS_Placenta_Sum: 1 | MS_Brain_Sum: 1 | MS_Liver_Sum: 1 | MTS_Mean: 0.94155625 | hela_subcell_location_Mitochondrion: 1 | HPA_Mitochondria: 1 | Rickettsia_Homolog: 1 | compartments_knowledge_difference: 1.6 | Comm_Mito_Ratio: 1 |	Characterised; APEX (matrix) [PMID:23371551]		MSeqDR	Known mitochondrial
ENSG00000148459	PDSS1	ENSG00000132313	MRPL35	mitochondrial ribosomal protein L35	MitoCarta3.0	literature, APEX_matrix, targetP signal, mito protein domain, induction, coexpression++	Matrix			ENSG00000117791	MTARC2	mitochondrial amidoxime reducing component 2	PMID14651853_Sum: 3 | PMID16415296_unknown_0: 1 | PMID23956156_INS.1Beta_cell_line__0: 1 | PMID18348319_heart_0: 1 | PMID19700791_liver_0: 1 | PMID24708184_Sum: 4 | PMID26450961_Sum: 14 | PMID16615898_Sum: 3 | PMID16615899_liver_0: 1 | PMID26217684_brain_0: 1 | MS_Placenta_Sum: 2 | MS_Brain_Sum: 7 | MS_Skeletal_Muscle_Sum: 1 | MS_Liver_Sum: 5 | MS_Kidney_Sum: 3 | MS_Heart_Sum: 2 | MTS_Mean: 0.406…	Characterised; APEX (OMM) [PMID:28441135]		#N/A	Known mitochondrial
ENSG00000122912	SLC25A16	ENSG00000170906	NDUFA3	NADH:ubiquinone oxidoreductase subunit A3	MitoCarta3.0	literature, induction, coexpression++, MS/MS++	MIM			ENSG00000164933	SLC25A32	solute carrier family 25 (mitochondrial folate carrier), member 32	PMID17519225_T_leukemia_cell_line_0: 1 | PMID17705834_embryonic_stem_cell_line_0: 1 | PMID23956156_INS.1Beta_cell_line__0: 1 | PMID18348319_heart_0: 1 | PMID24708184_Sum: 2 | PMID26450961_Sum: 2 | MS_Placenta_Sum: 1 | MS_Heart_Sum: 1 | MTS_Mean: 0.34128125 | hela_subcell_location_Mitochondrion: 1 | YeastMitoEvidenceGFP: 1 | compartments_knowledge_difference: 2 | Comm_Mito_Ratio: 0.389 |	Characterised		MSeqDR	Known mitochondrial
ENSG00000164898	FMC1	ENSG00000148459	PDSS1	decaprenyl diphosphate synthase subunit 1	MitoCarta3.0	APEX_matrix, targetP signal, yeast mito homolog+, Rickettsial homolog, mito protein domain, coexpression	MIM	Cytosol (Approved)		ENSG00000072506	HSD17B10	hydroxysteroid (17-beta) dehydrogenase 10	PMID28435121_hESCs: 1 | PMID12592411_heart_0: 1 | PMID14651853_Sum: 4 | PMID15253431_Sum: 2 | PMID16415296_unknown_0: 1 | PMID17519225_T_leukemia_cell_line_0: 1 | PMID17705834_embryonic_stem_cell_line_0: 1 | PMID23956156_INS.1Beta_cell_line__0: 1 | PMID18348319_heart_0: 1 | PMID19567276_skeletal_muscle_0: 1 | PMID19700791_liver_0: 1 | PMID24708184_Sum: 4 | PMID26450961_Sum: 14 | PMID12601808_plac…	OMIM:300256; APEX (matrix) [PMID:23371551]		MSeqDR	Known mitochondrial
ENSG00000005187	ACSM3	ENSG00000122912	SLC25A16	solute carrier family 25 member 16	MitoCarta3.0	literature, yeast mito homolog+, mito protein domain+, coexpression, MS/MS	MIM	Mitochondria (Approved)		ENSG00000176340	COX8A	cytochrome c oxidase subunit VIIIA (ubiquitous)	PMID12592411_heart_0: 1 | PMID26450961_Sum: 3 | MS_Placenta_Sum: 1 | MS_Heart_Sum: 1 | MTS_Mean: 0.7224125 | hela_subcell_location_Mitochondrion: 1 | compartments_knowledge_difference: 3 | Comm_Mito_Ratio: 0.941 |	Characterised; MitoCore;		MSeqDR	Known mitochondrial
ENSG00000156170	NDUFAF6	ENSG00000164898	FMC1	formation of mitochondrial complex V assembly factor 1 homolog	MitoCarta3.0	literature, APEX_matrix, targetP signal, induction, coexpression++, MS/MS	Matrix	Mitochondria (Approved)		ENSG00000010256	UQCRC1	ubiquinol-cytochrome c reductase core protein I	PMID28435121_hESCs: 1 | PMID12592411_heart_0: 1 | PMID14651853_Sum: 4 | PMID15253431_Sum: 2 | PMID16415296_unknown_0: 1 | PMID17519225_T_leukemia_cell_line_0: 1 | PMID17705834_embryonic_stem_cell_line_0: 1 | PMID23956156_INS.1Beta_cell_line__0: 1 | PMID18348319_heart_0: 1 | PMID19567276_skeletal_muscle_0: 1 | PMID19700791_liver_0: 1 | PMID24708184_Sum: 4 | PMID26450961_Sum: 14 | PMID12210211_Sum:…	Characterised; MitoCore; APEX (matrix) [PMID:23371551]		MSeqDR	Known mitochondrial
ENSG00000109424	UCP1	ENSG00000005187	ACSM3	acyl-CoA synthetase medium chain family member 3	MitoCarta3.0	literature, targetP signal+, Rickettsial homolog, mito protein domain, MS/MS++	Matrix			ENSG00000115840	SLC25A12	solute carrier family 25 (aspartate/glutamate carrier), member 12	PMID28435121_hESCs: 1 | PMID12592411_heart_0: 1 | PMID15253431_Sum: 2 | PMID17519225_T_leukemia_cell_line_0: 1 | PMID17705834_embryonic_stem_cell_line_0: 1 | PMID18348319_heart_0: 1 | PMID19567276_skeletal_muscle_0: 1 | PMID24708184_Sum: 4 | PMID26450961_Sum: 14 | PMID12865426_liver_0: 1 | PMID15501831_Sum: 1 | PMID15598749_T_leukemia_cell_line_0: 1 | PMID16615898_Sum: 3 | PMID16615899_liver_0: 1…	Characterised		MSeqDR	Known mitochondrial
ENSG00000164466	SFXN1	ENSG00000156170	NDUFAF6	NADH:ubiquinone oxidoreductase complex assembly factor 6	MitoCarta3.0	literature, targetP signal, mito protein domain, induction, coexpression++, MS/MS	MIM			ENSG00000109919	MTCH2	mitochondrial carrier 2	PMID28435121_hESCs: 1 | PMID12592411_heart_0: 1 | PMID14651853_Sum: 3 | PMID15253431_Sum: 2 | PMID17519225_T_leukemia_cell_line_0: 1 | PMID17705834_embryonic_stem_cell_line_0: 1 | PMID23956156_INS.1Beta_cell_line__0: 1 | PMID18348319_heart_0: 1 | PMID19567276_skeletal_muscle_0: 1 | PMID19700791_liver_0: 1 | PMID24708184_Sum: 4 | PMID26450961_Sum: 14 | PMID12865426_liver_0: 1 | PMID15501831_Sum: 1…	Characterised; APEX (IMS) [PMID:25002142]		MSeqDR	Known mitochondrial
ENSG00000182512	GLRX5	ENSG00000109424	UCP1	uncoupling protein 1	MitoCarta3.0	literature, yeast mito homolog+, mito protein domain+, coexpression, MS/MS	MIM			ENSG00000175193	PARL	presenilin associated, rhomboid-like	PMID17519225_T_leukemia_cell_line_0: 1 | PMID23956156_INS.1Beta_cell_line__0: 1 | PMID18348319_heart_0: 1 | PMID24708184_Sum: 4 | PMID26450961_Sum: 13 | MS_Placenta_Sum: 1 | MS_Brain_Sum: 5 | MS_Liver_Sum: 1 | MS_Kidney_Sum: 1 | MS_Heart_Sum: 2 | MTS_Mean: 0.3337625 | HPA_Mitochondria: 1 | YeastMitoEvidenceGFP: 1 | compartments_knowledge_difference: 0.6 | Comm_Mito_Ratio: 0.75 |	Characterised		MSeqDR	Known mitochondrial
ENSG00000187024	PTRH1	ENSG00000164466	SFXN1	sideroflexin 1	MitoCarta3.0	literature, mito protein domain+, coexpression, MS/MS++	MIM	Mitochondria (Enhanced)		ENSG00000050393	MCUR1	mitochondrial calcium uniporter regulator 1	PMID28435121_hESCs: 1 | PMID23956156_INS.1Beta_cell_line__0: 1 | PMID24708184_Sum: 2 | PMID26450961_Sum: 12 | MS_Placenta_Sum: 1 | MS_Brain_Sum: 4 | MS_Skeletal_Muscle_Sum: 1 | MS_Kidney_Sum: 1 | MS_Heart_Sum: 1 | MTS_Mean: 0.501025 | hela_subcell_location_Mitochondrion: 1 | compartments_knowledge_difference: 1.8 | Comm_Mito_Ratio: 1 |	Characterised; APEX (matrix) [PMID:23371551]		#N/A	Known mitochondrial
ENSG00000181991	MRPS11	ENSG00000182512	GLRX5	glutaredoxin 5	MitoCarta3.0	literature, APEX_matrix, yeast mito homolog+, Rickettsial homolog, mito protein domain, coexpression, MS/MS+	Matrix	Mitochondria (Supported)		ENSG00000100033	PRODH	proline dehydrogenase (oxidase) 1	PMID28435121_hESCs: 1 | PMID14651853_Sum: 3 | PMID17705834_embryonic_stem_cell_line_0: 1 | PMID18348319_heart_0: 1 | PMID19700791_liver_0: 1 | PMID24708184_Sum: 1 | PMID26450961_Sum: 13 | PMID12865426_liver_0: 1 | PMID16615898_Sum: 2 | MS_Placenta_Sum: 1 | MS_Brain_Sum: 4 | MS_Skeletal_Muscle_Sum: 1 | MS_Liver_Sum: 5 | MS_Kidney_Sum: 3 | MS_Heart_Sum: 1 | MTS_Mean: 0.75621875 | YeastMitoEvidenceG…	Characterised; MitoCore;		MSeqDR	Known mitochondrial
ENSG00000196236	XPNPEP3	ENSG00000187024	PTRH1	peptidyl-tRNA hydrolase 1 homolog	MitoCarta3.0	APEX_matrix, GFP, targetP signal, yeast mito homolog++, Rickettsial homolog, mito protein domain, MS/MS	Matrix			ENSG00000175768	TOMM5	translocase of outer mitochondrial membrane 5 homolog (yeast)	PMID24708184_Sum: 3 | PMID26450961_Sum: 13 | MS_Placenta_Sum: 1 | MS_Brain_Sum: 5 | MS_Skeletal_Muscle_Sum: 1 | MS_Liver_Sum: 1 | MS_Kidney_Sum: 1 | MTS_Mean: 0.017125 | hela_subcell_location_Mitochondrion: 1 | HPA_Mitochondria: 1 | compartments_knowledge_difference: 2 | Comm_Mito_Ratio: 1 |	Characterised		MSeqDR	Known mitochondrial
ENSG00000164951	PDP1	ENSG00000181991	MRPS11	mitochondrial ribosomal protein S11	MitoCarta3.0	literature, targetP signal, Rickettsial homolog, mito protein domain, induction, coexpression, MS/MS	Matrix	Mitochondria (Supported)		ENSG00000265354	TIMM23	translocase of inner mitochondrial membrane 23 homolog (yeast)	PMID28435121_hESCs: 1 | PMID12592411_heart_0: 1 | PMID17519225_T_leukemia_cell_line_0: 1 | PMID23956156_INS.1Beta_cell_line__0: 1 | PMID18348319_heart_0: 1 | PMID19567276_skeletal_muscle_0: 1 | PMID24708184_Sum: 4 | PMID26450961_Sum: 14 | PMID15598749_T_leukemia_cell_line_0: 1 | MS_Placenta_Sum: 1 | MS_Brain_Sum: 5 | MS_Skeletal_Muscle_Sum: 2 | MS_Liver_Sum: 1 | MS_Kidney_Sum: 1 | MS_Heart_Sum: 3…	Characterised; APEX (IMS) [PMID:25002142]		MSeqDR	Known mitochondrial
ENSG00000167969	ECI1	ENSG00000196236	XPNPEP3	X-prolyl aminopeptidase 3	MitoCarta3.0	literature, APEX_matrix, yeast mito homolog, Rickettsial homolog, mito protein domain, coexpression, MS/MS+	Matrix			ENSG00000125434	SLC25A35	solute carrier family 25, member 35	PMID17705834_embryonic_stem_cell_line_0: 1 | PMID23956156_INS.1Beta_cell_line__0: 1 | PMID26450961_Sum: 10 | PMID16615898_Sum: 1 | MS_Placenta_Sum: 1 | MS_Brain_Sum: 2 | MS_Skeletal_Muscle_Sum: 1 | MS_Kidney_Sum: 2 | MTS_Mean: 0.019375 | hela_subcell_location_Mitochondrion: 1 | HPA_Mitochondria: 1 | HPA_NonMitochondria: 1 | YeastMitoEvidenceGFP: 1 | compartments_knowledge_difference: 1.6 | Comm_M…	OMIM:610818; APEX (matrix) [PMID:23371551]		MSeqDR	Known mitochondrial
ENSG00000183032	SLC25A21	ENSG00000164951	PDP1	pyruvate dehyrogenase phosphatase catalytic subunit 1	MitoCarta3.0	literature, APEX_matrix, targetP signal, yeast mito homolog+, mito protein domain, MS/MS++	MIM	Nucleoplasm (Supported)		ENSG00000136371	MTHFS	5,10-methenyltetrahydrofolate synthetase (5-formyltetrahydrofolate cyclo-ligase)	PMID16415296_unknown_0: 1 | PMID23956156_INS.1Beta_cell_line__0: 1 | PMID19700791_liver_0: 1 | PMID26450961_Sum: 8 | MS_Placenta_Sum: 1 | MS_Brain_Sum: 1 | MS_Liver_Sum: 2 | MS_Kidney_Sum: 1 | MTS_Mean: 0.74460625 | hela_subcell_location_Mitochondrion: 1 | HPA_Cytoplasm: 1 | Rickettsia_Homolog: 1 | compartments_knowledge_difference: 1.8 | Comm_Mito_Ratio: 0.647 |	Identification and characterization of human mitochondrial methenyltetrahydrofolate synthetase activity [PMID:7766710]		MSeqDR	Known mitochondrial
ENSG00000197119	SLC25A29	ENSG00000167969	ECI1	enoyl-CoA delta isomerase 1	MitoCarta3.0	literature, APEX_matrix, targetP signal, mito protein domain, coexpression+, MS/MS++	Matrix	Mitochondria (Enhanced)		ENSG00000183044	ABAT	4-aminobutyrate aminotransferase	PMID14651853_Sum: 2 | PMID16415296_unknown_0: 1 | PMID17705834_embryonic_stem_cell_line_0: 1 | PMID23956156_INS.1Beta_cell_line__0: 1 | PMID18348319_heart_0: 1 | PMID19700791_liver_0: 1 | PMID24708184_Sum: 3 | PMID26450961_Sum: 13 | PMID11840540_liver_0: 1 | PMID15501831_Sum: 1 | PMID16615898_Sum: 3 | PMID16615899_liver_0: 1 | MS_Placenta_Sum: 1 | MS_Brain_Sum: 6 | MS_Liver_Sum: 6 | MS_Kidney_Sum…	Characterised; MitoCore; APEX (matrix) [PMID:23371551]		MSeqDR	Known mitochondrial
ENSG00000162241	SLC25A45	ENSG00000183032	SLC25A21	solute carrier family 25 member 21	MitoCarta3.0	literature, yeast mito homolog+, mito protein domain+, MS/MS++	MIM			ENSG00000119013	NDUFB3	NADH dehydrogenase (ubiquinone) 1 beta subcomplex, 3, 12kDa	PMID28435121_hESCs: 1 | PMID12592411_heart_0: 1 | PMID14651853_Sum: 3 | PMID15253431_Sum: 1 | PMID17519225_T_leukemia_cell_line_0: 1 | PMID17705834_embryonic_stem_cell_line_0: 1 | PMID18348319_heart_0: 1 | PMID19567276_skeletal_muscle_0: 1 | PMID19700791_liver_0: 1 | PMID24708184_Sum: 3 | PMID26450961_Sum: 14 | PMID12865426_liver_0: 1 | PMID16615899_liver_0: 1 | MS_Placenta_Sum: 1 | MS_Brain_Sum:…	Characterised; MitoCore; APEX (matrix) [PMID:23371551]; APEX (IMS) [PMID:25002142]		MSeqDR	Known mitochondrial
ENSG00000196636	SDHAF3	ENSG00000197119	SLC25A29	solute carrier family 25 member 29	MitoCarta3.0	literature, yeast mito homolog+, mito protein domain+, MS/MS++	MIM			ENSG00000119689	DLST	dihydrolipoamide S-succinyltransferase (E2 component of 2-oxo-glutarate complex)	PMID28435121_hESCs: 1 | PMID12592411_heart_0: 1 | PMID14651853_Sum: 4 | PMID15253431_Sum: 1 | PMID16415296_unknown_0: 1 | PMID17705834_embryonic_stem_cell_line_0: 1 | PMID23956156_INS.1Beta_cell_line__0: 1 | PMID18348319_heart_0: 1 | PMID19567276_skeletal_muscle_0: 1 | PMID19700791_liver_0: 1 | PMID24708184_Sum: 4 | PMID26450961_Sum: 14 | PMID11840540_liver_0: 1 | PMID12652598_neuroblastoma_cell_…	Characterised; MitoCore; APEX (matrix) [PMID:23371551]; APEX (IMS) [PMID:25002142]		MSeqDR	Known mitochondrial
ENSG00000101166	PRELID3B	ENSG00000162241	SLC25A45	solute carrier family 25 member 45	MitoCarta3.0	yeast mito homolog+, mito protein domain+, MS/MS++	MIM	Nucleoplasm (Approved)		ENSG00000198060	MARCHF5	membrane-associated ring finger (C3HC4) 5	PMID12592411_heart_0: 1 | PMID23956156_INS.1Beta_cell_line__0: 1 | PMID18348319_heart_0: 1 | PMID19567276_skeletal_muscle_0: 1 | PMID19700791_liver_0: 1 | PMID24708184_Sum: 4 | PMID26450961_Sum: 12 | PMID23971408_neuroblastoma_.SH.SY5Y._cell_line_0: 1 | MS_Placenta_Sum: 1 | MS_Brain_Sum: 5 | MS_Skeletal_Muscle_Sum: 2 | MS_Liver_Sum: 2 | MS_Heart_Sum: 2 | MTS_Mean: 0.0844625 | hela_subcell_locatio…	The mitochondrial E3 ubiquitin ligase MARCH5 is required for Drp1 dependent mitochondrial division [PMID:17606867]; APEX (OMM) [PMID:28441135]		#N/A	Known mitochondrial
ENSG00000013306	SLC25A39	ENSG00000196636	SDHAF3	succinate dehydrogenase complex assembly factor 3	MitoCarta3.0	targetP signal, yeast mito homolog++, coexpression+, MS/MS	Matrix	Mitochondria (Approved)		ENSG00000162851	TFB2M	transcription factor B2, mitochondrial	PMID28435121_hESCs: 1 | PMID24708184_Sum: 1 | PMID26450961_Sum: 1 | PMID15598749_T_leukemia_cell_line_0: 1 | PMID26217684_brain_0: 1 | MS_Placenta_Sum: 1 | MS_Brain_Sum: 1 | MTS_Mean: 0.85731875 | hela_subcell_location_Mitochondrion: 1 | HPA_Mitochondria: 1 | compartments_knowledge_difference: 0.4 | Cluh_Enrichment: 1 | Comm_Mito_Ratio: 0.8 |	Characterised; APEX (matrix) [PMID:23371551]		MSeqDR	Known mitochondrial
ENSG00000119013	NDUFB3	ENSG00000101166	PRELID3B	PRELI domain containing 3B	MitoCarta3.0	GFP, yeast mito homolog+, mito protein domain+, induction, coexpression	IMS	Nucleoplasm (Approved)		ENSG00000197444	OGDHL	oxoglutarate dehydrogenase-like	PMID17705834_embryonic_stem_cell_line_0: 1 | PMID23956156_INS.1Beta_cell_line__0: 1 | PMID18348319_heart_0: 1 | PMID26450961_Sum: 14 | PMID23971408_neuroblastoma_.SH.SY5Y._cell_line_0: 1 | MS_Placenta_Sum: 1 | MS_Brain_Sum: 3 | MS_Skeletal_Muscle_Sum: 1 | MS_Liver_Sum: 1 | MS_Kidney_Sum: 1 | MS_Heart_Sum: 2 | MTS_Mean: 0.91099375 | HPA_NonMitochondria: 1 | HPA_Cytoplasm: 1 | Rickettsia_Homolog: 1…	Characterised; APEX (matrix) [PMID:23371551]		MSeqDR	Known mitochondrial
ENSG00000076043	REXO2	ENSG00000013306	SLC25A39	solute carrier family 25 member 39	MitoCarta3.0	literature, yeast mito homolog+, mito protein domain+, induction, coexpression	MIM			ENSG00000132591	ERAL1	Era-like 12S mitochondrial rRNA chaperone 1	PMID28435121_hESCs: 1 | PMID17705834_embryonic_stem_cell_line_0: 1 | PMID24708184_Sum: 4 | MS_Brain_Sum: 2 | MTS_Mean: 0.805875 | hela_subcell_location_Mitochondrion: 1 | HPA_Mitochondria: 1 | HPA_Cytoplasm: 1 | Rickettsia_Homolog: 1 | compartments_knowledge_difference: 1.4 | Comm_Mito_Ratio: 1 |	Characterised; APEX (matrix) [PMID:23371551]		MSeqDR	Known mitochondrial
ENSG00000171766	GATM	ENSG00000119013	NDUFB3	NADH:ubiquinone oxidoreductase subunit B3	MitoCarta3.0	literature, APEX_IMS, APEX_matrix, mito protein domain+, coexpression+, MS/MS++	MIM			ENSG00000023572	GLRX2	glutaredoxin 2	PMID23956156_INS.1Beta_cell_line__0: 1 | PMID18348319_heart_0: 1 | PMID24708184_Sum: 1 | PMID26450961_Sum: 8 | PMID26217684_brain_0: 1 | MS_Placenta_Sum: 1 | MS_Brain_Sum: 4 | MS_Skeletal_Muscle_Sum: 1 | MS_Heart_Sum: 1 | MTS_Mean: 0.72679375 | hela_subcell_location_Mitochondrion: 1 | HPA_NonMitochondria: 1 | Rickettsia_Homolog: 1 | Cluh_Enrichment: 1 | Comm_Mito_Ratio: 0.5 |	Characterised		MSeqDR	Known mitochondrial
ENSG00000132286	TIMM10B	ENSG00000076043	REXO2	RNA exonuclease 2	MitoCarta3.0	APEX_matrix, targetP signal, yeast mito homolog++, mito protein domain, MS/MS+	Matrix	Mitochondria (Supported)		ENSG00000004799	PDK4	pyruvate dehydrogenase kinase, isozyme 4	PMID12592411_heart_0: 1 | PMID14651853_Sum: 1 | PMID15253431_Sum: 1 | PMID16415296_unknown_0: 1 | PMID18348319_heart_0: 1 | PMID19567276_skeletal_muscle_0: 1 | PMID26450961_Sum: 13 | PMID12865426_liver_0: 1 | MS_Brain_Sum: 3 | MS_Skeletal_Muscle_Sum: 2 | MS_Liver_Sum: 2 | MS_Kidney_Sum: 1 | MS_Heart_Sum: 5 | MTS_Mean: 0.5850875 | Rickettsia_Homolog: 1 | compartments_knowledge_difference: 3 | Comm…	Characterised		MSeqDR	Known mitochondrial
ENSG00000104835	SARS2	ENSG00000171766	GATM	glycine amidinotransferase	MitoCarta3.0	literature, targetP signal, mito protein domain+, MS/MS++	Matrix	Mitochondria (Supported)		ENSG00000132463	GRSF1	G-rich RNA sequence binding factor 1	PMID28435121_hESCs: 1 | PMID16415296_unknown_0: 1 | PMID17519225_T_leukemia_cell_line_0: 1 | PMID17705834_embryonic_stem_cell_line_0: 1 | PMID23956156_INS.1Beta_cell_line__0: 1 | PMID18348319_heart_0: 1 | PMID19567276_skeletal_muscle_0: 1 | PMID24708184_Sum: 4 | PMID26450961_Sum: 6 | PMID12652598_neuroblastoma_cell_line_IMR.32_0: 1 | PMID15598749_T_leukemia_cell_line_0: 1 | PMID16120276_neuroblas…	OMIM:604851; APEX (matrix) [PMID:23371551]		MSeqDR	Known mitochondrial
ENSG00000016391	CHDH	ENSG00000132286	TIMM10B	translocase of inner mitochondrial membrane 10B	MitoCarta3.0	literature, APEX_IMS, yeast mito homolog+, mito protein domain+, MS/MS+	MIM			ENSG00000171766	GATM	glycine amidinotransferase (L-arginine:glycine amidinotransferase)	PMID14651853_Sum: 1 | PMID23956156_INS.1Beta_cell_line__0: 1 | PMID24708184_Sum: 1 | PMID26450961_Sum: 6 | PMID12652598_neuroblastoma_cell_line_IMR.32_0: 1 | PMID15986334_immortalized_lymphoblastoid_cell_line_0: 1 | PMID16615898_Sum: 2 | PMID26217684_brain_0: 1 | MS_Placenta_Sum: 2 | MS_Brain_Sum: 2 | MS_Liver_Sum: 1 | MS_Kidney_Sum: 3 | MTS_Mean: 0.73745 | HPA_Mitochondria: 1 | compartments_know…	Characterised		MSeqDR	Known mitochondrial
ENSG00000173141	MRPL57	ENSG00000104835	SARS2	seryl-tRNA synthetase 2, mitochondrial	MitoCarta3.0	literature, APEX_matrix, targetP signal, yeast mito homolog++, Rickettsial homolog, mito protein domain, MS/MS	Matrix	Mitochondria;Nucleoplasm (Uncertain)		ENSG00000142082	SIRT3	sirtuin 3	MONOS_Homolog: 1 | PMID12592411_heart_0: 1 | PMID15253431_Sum: 1 | PMID23956156_INS.1Beta_cell_line__0: 1 | PMID18348319_heart_0: 1 | PMID19567276_skeletal_muscle_0: 1 | PMID19700791_liver_0: 1 | PMID24708184_Sum: 1 | PMID26450961_Sum: 13 | MS_Placenta_Sum: 1 | MS_Brain_Sum: 3 | MS_Skeletal_Muscle_Sum: 1 | MS_Liver_Sum: 2 | MS_Kidney_Sum: 1 | MS_Heart_Sum: 4 | MTS_Mean: 0.591425 | compartments_kn…	Characterised; APEX (matrix) [PMID:23371551]		MSeqDR	Known mitochondrial
ENSG00000213563	C8orf82	ENSG00000016391	CHDH	choline dehydrogenase	MitoCarta3.0	APEX_matrix, targetP signal+, mito protein domain, coexpression, MS/MS++	MIM			ENSG00000161281	COX7A1	cytochrome c oxidase subunit VIIa polypeptide 1 (muscle)	PMID12592411_heart_0: 1 | PMID14651853_Sum: 2 | PMID15253431_Sum: 1 | PMID18348319_heart_0: 1 | PMID19567276_skeletal_muscle_0: 1 | PMID24708184_Sum: 2 | PMID26450961_Sum: 13 | PMID16615898_Sum: 1 | MS_Placenta_Sum: 1 | MS_Brain_Sum: 2 | MS_Skeletal_Muscle_Sum: 2 | MS_Liver_Sum: 1 | MS_Kidney_Sum: 2 | MS_Heart_Sum: 6 | MTS_Mean: 0.72843125 | compartments_knowledge_difference: 2 | Comm_Mito_Ratio:…	Characterised; MitoCore;		MSeqDR	Known mitochondrial
ENSG00000103356	EARS2	ENSG00000173141	MRPL57	mitochondrial ribosomal protein L57	MitoCarta3.0	literature, APEX_matrix, targetP signal, mito protein domain+, coexpression, MS/MS+	Matrix	Mitochondria (Supported)		ENSG00000111843	TMEM14C	transmembrane protein 14C	PMID28435121_hESCs: 1 | PMID14651853_Sum: 4 | PMID17705834_embryonic_stem_cell_line_0: 1 | PMID23956156_INS.1Beta_cell_line__0: 1 | PMID18348319_heart_0: 1 | PMID19567276_skeletal_muscle_0: 1 | PMID24708184_Sum: 1 | PMID26450961_Sum: 14 | MS_Placenta_Sum: 1 | MS_Brain_Sum: 5 | MS_Skeletal_Muscle_Sum: 2 | MS_Liver_Sum: 2 | MS_Kidney_Sum: 2 | MS_Heart_Sum: 3 | MTS_Mean: 0.01084375 | hela_subcell_lo…	IMM; TMEM14C is required for erythroid mitochondrial heme metabolism [PMID:25157825]		MSeqDR	Known mitochondrial
ENSG00000137106	GRHPR	ENSG00000213563	C8orf82	chromosome 8 open reading frame 82	MitoCarta3.0	APEX_matrix, targetP signal, coexpression+, MS/MS++	Matrix	Nucleoplasm (Approved)		ENSG00000162377	COA7	cytochrome c oxidase assembly factor 7 (putative)	PMID28435121_hESCs: 1 | PMID18348319_heart_0: 1 | PMID24708184_Sum: 4 | PMID26450961_Sum: 13 | MS_Placenta_Sum: 1 | MS_Brain_Sum: 5 | MS_Skeletal_Muscle_Sum: 1 | MS_Liver_Sum: 1 | MS_Kidney_Sum: 1 | MS_Heart_Sum: 1 | MTS_Mean: 0.027675 | hela_subcell_location_Mitochondrion: 1 | HPA_Mitochondria: 1 | HPA_NonMitochondria: 1 | MammalMitoEvidenceGFP: 1 | compartments_knowledge_difference: 1.2 | Comm_…	OMIM:615623; APEX (IMS) [PMID:25002142]		MSeqDR	Known mitochondrial
ENSG00000103707	MTFMT	ENSG00000103356	EARS2	glutamyl-tRNA synthetase 2, mitochondrial	MitoCarta3.0	literature, APEX_matrix, GFP, targetP signal, yeast mito homolog++, Rickettsial homolog, mito protein domain, coexpression	Matrix	Mitochondria (Supported)		ENSG00000151498	ACAD8	acyl-CoA dehydrogenase family, member 8	PMID17705834_embryonic_stem_cell_line_0: 1 | PMID18348319_heart_0: 1 | PMID19567276_skeletal_muscle_0: 1 | PMID24708184_Sum: 4 | PMID26450961_Sum: 14 | PMID16615898_Sum: 2 | PMID16615899_liver_0: 1 | PMID21189371_mammary_gland_0: 1 | MS_Placenta_Sum: 1 | MS_Brain_Sum: 5 | MS_Skeletal_Muscle_Sum: 2 | MS_Liver_Sum: 2 | MS_Kidney_Sum: 2 | MS_Heart_Sum: 3 | MTS_Mean: 0.8462125 | compartments_knowledg…	Characterised; APEX (matrix) [PMID:23371551]		MSeqDR	Known mitochondrial
ENSG00000049883	PTCD2	ENSG00000137106	GRHPR	glyoxylate and hydroxypyruvate reductase	MitoCarta3.0	APEX_matrix, targetP signal, yeast mito homolog, mito protein domain, coexpression, MS/MS++	Matrix	Cytosol (Approved)		ENSG00000167969	ECI1	enoyl-CoA delta isomerase 1	PMID28435121_hESCs: 1 | PMID12592411_heart_0: 1 | PMID14651853_Sum: 3 | PMID16415296_unknown_0: 1 | PMID17705834_embryonic_stem_cell_line_0: 1 | PMID23956156_INS.1Beta_cell_line__0: 1 | PMID18348319_heart_0: 1 | PMID19567276_skeletal_muscle_0: 1 | PMID19700791_liver_0: 1 | PMID24708184_Sum: 3 | PMID26450961_Sum: 14 | PMID12601808_placenta_0: 1 | PMID12652598_neuroblastoma_cell_line_IMR.32_0: 1 | …	Characterised; APEX (matrix) [PMID:23371551]		#N/A	Known mitochondrial
ENSG00000093144	ECHDC1	ENSG00000103707	MTFMT	mitochondrial methionyl-tRNA formyltransferase	MitoCarta3.0	literature, APEX_matrix, targetP signal+, yeast mito homolog++, Rickettsial homolog, mito protein domain, coexpression	Matrix	Nucleoplasm (Approved)		ENSG00000115042	FAHD2A	fumarylacetoacetate hydrolase domain containing 2A	PMID14651853_Sum: 2 | PMID23956156_INS.1Beta_cell_line__0: 1 | PMID18348319_heart_0: 1 | PMID19567276_skeletal_muscle_0: 1 | PMID19700791_liver_0: 1 | PMID24708184_Sum: 2 | PMID26450961_Sum: 14 | PMID16615898_Sum: 4 | PMID21189371_mammary_gland_0: 1 | PMID26217684_brain_0: 1 | MS_Placenta_Sum: 1 | MS_Brain_Sum: 6 | MS_Skeletal_Muscle_Sum: 2 | MS_Liver_Sum: 4 | MS_Kidney_Sum: 3 | MS_Heart_Sum: 3 |…	APEX (matrix) [PMID:23371551]; FAHD1 is mitochondrial: Identification of FAH domain-containing protein 1 (FAHD1) as oxaloacetate decarboxylase [PMID:25575590]		MSeqDR	Known mitochondrial
ENSG00000112855	HARS2	ENSG00000049883	PTCD2	pentatricopeptide repeat domain 2	MitoCarta3.0	literature, mito protein domain+, induction, coexpression, MS/MS	Matrix			ENSG00000119421	NDUFA8	NADH dehydrogenase (ubiquinone) 1 alpha subcomplex, 8, 19kDa	PMID28435121_hESCs: 1 | PMID12592411_heart_0: 1 | PMID14651853_Sum: 4 | PMID15253431_Sum: 2 | PMID16415296_unknown_0: 1 | PMID17519225_T_leukemia_cell_line_0: 1 | PMID23956156_INS.1Beta_cell_line__0: 1 | PMID18348319_heart_0: 1 | PMID19567276_skeletal_muscle_0: 1 | PMID19700791_liver_0: 1 | PMID24708184_Sum: 4 | PMID26450961_Sum: 14 | PMID12601808_placenta_0: 1 | PMID12652598_neuroblastoma_cell_l…	Characterised; MitoCore; APEX (IMS) [PMID:25002142]; APEX (OMM) [PMID:28441135]		MSeqDR	Known mitochondrial
ENSG00000189043	NDUFA4	ENSG00000093144	ECHDC1	ethylmalonyl-CoA decarboxylase 1	MitoCarta3.0	yeast mito homolog+, Rickettsial homolog, mito protein domain, coexpression, MS/MS+	unknown	Vesicles (Approved)		ENSG00000177192	PUS1	pseudouridylate synthase 1	PMID28435121_hESCs: 1 | PMID17519225_T_leukemia_cell_line_0: 1 | PMID24708184_Sum: 3 | MS_Brain_Sum: 1 | MTS_Mean: 0.89353125 | hela_subcell_location_Mitochondrion: 1 | HPA_Mitochondria: 1 | HPA_NonMitochondria: 1 | compartments_knowledge_difference: -0.2 | Cluh_Enrichment: 1 | Comm_Mito_Ratio: 1 |	Characterised; APEX (matrix) [PMID:23371551]		MSeqDR	Known mitochondrial
ENSG00000186010	NDUFA13	ENSG00000112855	HARS2	histidyl-tRNA synthetase 2, mitochondrial	MitoCarta3.0	literature, APEX_matrix, GFP, targetP signal, Rickettsial homolog, mito protein domain, coexpression, MS/MS+	Matrix	Cytosol (Approved)		ENSG00000183617	MRPL54	mitochondrial ribosomal protein L54	PMID24708184_Sum: 4 | PMID26450961_Sum: 13 | MS_Placenta_Sum: 1 | MS_Brain_Sum: 5 | MS_Skeletal_Muscle_Sum: 1 | MS_Liver_Sum: 1 | MS_Kidney_Sum: 1 | MTS_Mean: 0.74190625 | hela_subcell_location_Mitochondrion: 1 | HPA_Mitochondria: 1 | compartments_knowledge_difference: 0.4 | Comm_Mito_Ratio: 0.9 |	Characterised; APEX (matrix) [PMID:23371551]		MSeqDR	Known mitochondrial
ENSG00000163382	NAXE	ENSG00000189043	NDUFA4	NDUFA4 mitochondrial complex associated	MitoCarta3.0	literature, mito protein domain, coexpression++, MS/MS++	MIM	Mitochondria (Supported)		ENSG00000146701	MDH2	malate dehydrogenase 2, NAD (mitochondrial)	PMID28435121_hESCs: 1 | PMID12592411_heart_0: 1 | PMID14651853_Sum: 4 | PMID15253431_Sum: 2 | PMID16415296_unknown_0: 1 | PMID17519225_T_leukemia_cell_line_0: 1 | PMID17705834_embryonic_stem_cell_line_0: 1 | PMID23956156_INS.1Beta_cell_line__0: 1 | PMID18348319_heart_0: 1 | PMID19567276_skeletal_muscle_0: 1 | PMID19700791_liver_0: 1 | PMID24708184_Sum: 4 | PMID26450961_Sum: 14 | PMID11840540_live…	Characterised; MitoCore; APEX (matrix) [PMID:23371551]		MSeqDR	Known mitochondrial
ENSG00000178307	TMEM11	ENSG00000186010	NDUFA13	NADH:ubiquinone oxidoreductase subunit A13	MitoCarta3.0	literature, APEX_IMS, mito protein domain, coexpression++, MS/MS++	MIM	Mitochondria (Supported)		ENSG00000137409	MTCH1	mitochondrial carrier 1	PMID28435121_hESCs: 1 | PMID17519225_T_leukemia_cell_line_0: 1 | PMID17705834_embryonic_stem_cell_line_0: 1 | PMID23956156_INS.1Beta_cell_line__0: 1 | PMID18348319_heart_0: 1 | PMID19567276_skeletal_muscle_0: 1 | PMID24708184_Sum: 4 | PMID26450961_Sum: 12 | PMID15501831_Sum: 1 | MS_Placenta_Sum: 1 | MS_Brain_Sum: 5 | MS_Skeletal_Muscle_Sum: 1 | MS_Kidney_Sum: 1 | MS_Heart_Sum: 2 | MTS_Mean: 0.035…	Characterised		MSeqDR	Known mitochondrial
ENSG00000073169	SELENOO	ENSG00000163382	NAXE	NAD(P)HX epimerase	MitoCarta3.0	APEX_matrix, targetP signal, mito protein domain, coexpression, MS/MS++	Matrix	Nucleoplasm (Enhanced)		ENSG00000239789	MRPS17	mitochondrial ribosomal protein S17	PMID28435121_hESCs: 1 | PMID14651853_Sum: 1 | PMID17705834_embryonic_stem_cell_line_0: 1 | PMID18348319_heart_0: 1 | PMID19567276_skeletal_muscle_0: 1 | PMID24708184_Sum: 4 | PMID26450961_Sum: 14 | PMID23971408_neuroblastoma_.SH.SY5Y._cell_line_0: 1 | MS_Placenta_Sum: 1 | MS_Brain_Sum: 5 | MS_Skeletal_Muscle_Sum: 2 | MS_Liver_Sum: 2 | MS_Kidney_Sum: 1 | MS_Heart_Sum: 2 | MTS_Mean: 0.72818125 | he…	Characterised		MSeqDR	Known mitochondrial
ENSG00000161653	NAGS	ENSG00000178307	TMEM11	transmembrane protein 11	MitoCarta3.0	GFP, targetP signal, mito protein domain+, induction, coexpression, MS/MS	MIM	Mitochondria (Supported)		ENSG00000204228	HSD17B8	hydroxysteroid (17-beta) dehydrogenase 8	PMID12592411_heart_0: 1 | PMID14651853_Sum: 2 | PMID16415296_unknown_0: 1 | PMID17519225_T_leukemia_cell_line_0: 1 | PMID23956156_INS.1Beta_cell_line__0: 1 | PMID18348319_heart_0: 1 | PMID19567276_skeletal_muscle_0: 1 | PMID19700791_liver_0: 1 | PMID24708184_Sum: 4 | PMID26450961_Sum: 14 | PMID15501831_Sum: 2 | PMID16615898_Sum: 2 | PMID16615899_liver_0: 1 | PMID21189371_mammary_gland_0: 1 | PMID…	17beta-hydroxysteroid dehydrogenase type 8 and carbonyl reductase type 4 assemble as a ketoacyl reductase of human mitochondrial FAS [PMID:19571038]; APEX (matrix) [PMID:23371551]		MSeqDR	Known mitochondrial
ENSG00000133835	HSD17B4	ENSG00000073169	SELENOO	selenoprotein O	MitoCarta3.0	targetP signal+, yeast mito homolog, mito protein domain+, coexpression	Matrix			ENSG00000111639	MRPL51	mitochondrial ribosomal protein L51	PMID17705834_embryonic_stem_cell_line_0: 1 | PMID24708184_Sum: 4 | PMID26450961_Sum: 13 | MS_Placenta_Sum: 1 | MS_Brain_Sum: 4 | MS_Skeletal_Muscle_Sum: 1 | MS_Liver_Sum: 1 | MS_Kidney_Sum: 1 | MS_Heart_Sum: 1 | MTS_Mean: 0.9470875 | HPA_Mitochondria: 1 | compartments_knowledge_difference: 1 | Comm_Mito_Ratio: 0.902 |	Characterised; APEX (matrix) [PMID:23371551]		MSeqDR	Known mitochondrial
ENSG00000003509	NDUFAF7	ENSG00000161653	NAGS	N-acetylglutamate synthase	MitoCarta3.0	literature, targetP signal, yeast mito homolog++, mito protein domain+, MS/MS	Matrix	Mitochondria (Supported)		ENSG00000122033	MTIF3	mitochondrial translational initiation factor 3	PMID23956156_INS.1Beta_cell_line__0: 1 | PMID19567276_skeletal_muscle_0: 1 | PMID26450961_Sum: 1 | MS_Skeletal_Muscle_Sum: 1 | MTS_Mean: 0.84001875 | hela_subcell_location_Mitochondrion: 1 | HPA_Mitochondria: 1 | HPA_NonMitochondria: 1 | Rickettsia_Homolog: 1 | compartments_knowledge_difference: 1.4 | Comm_Mito_Ratio: 0.542 |	Characterised; APEX (matrix) [PMID:23371551]		MSeqDR	Known mitochondrial
ENSG00000065154	OAT	ENSG00000133835	HSD17B4	hydroxysteroid 17-beta dehydrogenase 4	MitoCarta3.0	Rickettsial homolog, mito protein domain+, induction, coexpression	unknown	Peroxisomes (Enhanced)		ENSG00000120675	DNAJC15	DnaJ (Hsp40) homolog, subfamily C, member 15	PMID17519225_T_leukemia_cell_line_0: 1 | PMID17705834_embryonic_stem_cell_line_0: 1 | PMID24708184_Sum: 2 | PMID26450961_Sum: 8 | MS_Placenta_Sum: 1 | MS_Brain_Sum: 2 | MS_Liver_Sum: 1 | MTS_Mean: 0.0787125 | hela_subcell_location_Mitochondrion: 1 | HPA_Cytoplasm: 1 | YeastMitoEvidenceGFP: 1 | MammalMitoEvidenceGFP: 1 | compartments_knowledge_difference: 1.6 | Comm_Mito_Ratio: 0.913 |	OMIM:615339		MSeqDR	Known mitochondrial
ENSG00000136897	MRPL50	ENSG00000003509	NDUFAF7	NADH:ubiquinone oxidoreductase complex assembly factor 7	MitoCarta3.0	APEX_matrix, GFP, targetP signal, Rickettsial homolog, mito protein domain+, coexpression, MS/MS	MIM			ENSG00000142444	TIMM29	chromosome 19 open reading frame 52	PMID28435121_hESCs: 1 | PMID17705834_embryonic_stem_cell_line_0: 1 | PMID23956156_INS.1Beta_cell_line__0: 1 | PMID18348319_heart_0: 1 | PMID19567276_skeletal_muscle_0: 1 | PMID19700791_liver_0: 1 | PMID24708184_Sum: 3 | PMID26450961_Sum: 10 | PMID16615898_Sum: 2 | PMID23971408_neuroblastoma_.SH.SY5Y._cell_line_0: 1 | MS_Placenta_Sum: 1 | MS_Brain_Sum: 6 | MS_Skeletal_Muscle_Sum: 1 | MS_Liver_Sum:…	IMM; Tim29 is a novel subunit of the human TIM22 translocase and is involved in complex assembly and stability [PMID:27554484] (2016)	Mitochondria; TIMM29	MSeqDR	Known mitochondrial
ENSG00000131174	COX7B	ENSG00000065154	OAT	ornithine aminotransferase	MitoCarta3.0	literature, APEX_matrix, targetP signal+, mito protein domain, coexpression, MS/MS++	Matrix	Mitochondria (Supported)		ENSG00000165526	RPUSD4	RNA pseudouridylate synthase domain containing 4	PMID17705834_embryonic_stem_cell_line_0: 1 | PMID24708184_Sum: 2 | PMID26450961_Sum: 1 | MS_Placenta_Sum: 1 | MTS_Mean: 0.65714375 | hela_subcell_location_Mitochondrion: 1 | HPA_Mitochondria: 1 | HPA_NonMitochondria: 1 | MammalMitoEvidenceGFP: 1 | Rickettsia_Homolog: 1 | compartments_knowledge_difference: 1 | Comm_Mito_Ratio: 0.75 |	The Pseudouridine Synthase RPUSD4 Is an Essential Component of Mitochondrial RNA Granules [PMID:28082677]; OMIM:617488; APEX (matrix) [PMID:23371551]		MSeqDR	Known mitochondrial
ENSG00000146282	RARS2	ENSG00000136897	MRPL50	mitochondrial ribosomal protein L50	MitoCarta3.0	literature, APEX_matrix, targetP signal, mito protein domain+, coexpression+, MS/MS	Matrix			ENSG00000166816	LDHD	lactate dehydrogenase D	PMID14651853_Sum: 3 | PMID15253431_Sum: 1 | PMID19567276_skeletal_muscle_0: 1 | PMID19700791_liver_0: 1 | PMID26450961_Sum: 7 | PMID16615898_Sum: 2 | MS_Placenta_Sum: 1 | MS_Skeletal_Muscle_Sum: 1 | MS_Liver_Sum: 4 | MS_Kidney_Sum: 3 | MS_Heart_Sum: 3 | MTS_Mean: 0.63939375 | HPA_Cytoplasm: 1 | YeastMitoEvidenceGFP: 1 | compartments_knowledge_difference: 1.8 | Cluh_Enrichment: 1 | Comm_Mito_Ratio…	Characterised; MitoCore;		MSeqDR	Known mitochondrial
ENSG00000204237	OXLD1	ENSG00000131174	COX7B	cytochrome c oxidase subunit 7B	MitoCarta3.0	literature, targetP signal, mito protein domain+, induction, MS/MS+	MIM			ENSG00000173141	MRPL57	mitochondrial ribosomal protein L57	PMID28435121_hESCs: 1 | PMID17705834_embryonic_stem_cell_line_0: 1 | PMID24708184_Sum: 4 | PMID26450961_Sum: 9 | PMID23971408_neuroblastoma_.SH.SY5Y._cell_line_0: 1 | MS_Placenta_Sum: 1 | MS_Brain_Sum: 3 | MS_Liver_Sum: 1 | MS_Kidney_Sum: 1 | MTS_Mean: 0.62085 | hela_subcell_location_Mitochondrion: 1 | HPA_Mitochondria: 1 | compartments_knowledge_difference: 0.8 | Comm_Mito_Ratio: 1 |	Characterised; APEX (matrix) [PMID:23371551]		#N/A	Known mitochondrial
ENSG00000147592	LACTB2	ENSG00000146282	RARS2	arginyl-tRNA synthetase 2, mitochondrial	MitoCarta3.0	literature, APEX_matrix, GFP, Rickettsial homolog, mito protein domain, coexpression, MS/MS++	Matrix			ENSG00000198721	ECI2	enoyl-CoA delta isomerase 2	PMID28435121_hESCs: 1 | PMID12592411_heart_0: 1 | PMID15253431_Sum: 1 | PMID16415296_unknown_0: 1 | PMID17519225_T_leukemia_cell_line_0: 1 | PMID17705834_embryonic_stem_cell_line_0: 1 | PMID23956156_INS.1Beta_cell_line__0: 1 | PMID18348319_heart_0: 1 | PMID19567276_skeletal_muscle_0: 1 | PMID19700791_liver_0: 1 | PMID24708184_Sum: 4 | PMID26450961_Sum: 14 | PMID12652598_neuroblastoma_cell_line_IM…	Characterised; APEX (matrix) [PMID:23371551]		#N/A	Known mitochondrial
ENSG00000174886	NDUFA11	ENSG00000204237	OXLD1	oxidoreductase like domain containing 1	MitoCarta3.0	targetP signal, yeast mito homolog, mito protein domain+, coexpression+	unknown	Cytosol;Vesicles (Approved)		ENSG00000137288	UQCC2	ubiquinol-cytochrome c reductase complex assembly factor 2	PMID28435121_hESCs: 1 | PMID17519225_T_leukemia_cell_line_0: 1 | PMID18348319_heart_0: 1 | PMID19567276_skeletal_muscle_0: 1 | PMID24708184_Sum: 3 | PMID26450961_Sum: 14 | MS_Placenta_Sum: 1 | MS_Brain_Sum: 5 | MS_Skeletal_Muscle_Sum: 2 | MS_Liver_Sum: 1 | MS_Kidney_Sum: 1 | MS_Heart_Sum: 2 | MTS_Mean: 0.216175 | hela_subcell_location_Mitochondrion: 1 | HPA_Mitochondria: 1 | HPA_NonMitochondria: …	OMIM:614461; APEX (matrix) [PMID:23371551]		#N/A	Known mitochondrial
[truncated: 903 more rows]

## Sheet: Supplementary Table 2
Supplementary Table 2: WES or WGS studies regarding to DNVs.
Reference	PubMed ID	Method	Samples	DNMs	Exonic DNMs
Autism spectrum disorder (ASD)
Augustine Kong et al. Nature 2012	22914163	WGS	78	4932	73
Jacob J. Michaelson et al. Cell 2012	23260136	WGS	10	581	10
ASC: Satterstrom et al. Cell 2020	31981491	WES	3899	7473	4729
SSC: Ivan Iossifov et al. Nature 2014	25363768	WES	2631	130110	3483
Joon-Yong An et al. Science 2018	30545852	WGS
Ryota Hashimoto et al. J Hum Genet. 2016	26582266	WES	30	38	35
[truncated: 24 more rows]

## Sheet: Supplementary Table 3
Supplementary Table 3: De novo variants in ENMGs in coding region
[truncated: 3,278 more rows]
[truncated: 106 more columns]

[truncated: 8 more sheets: Supplementary Table 4, Supplementary Table 5, Supplementary Table 6, Supplementary Table 7, Supplementary Table 8, Supplementary Table 9, Supplementary Table 10, Supplementary Table 11]
